# Supplementary material for: Family Material Hardship and Chinese Adolescents’ Problem Behaviors: A Moderated Mediation Analysis
Source: PLoS One. 2015 May 26;10(5):e0128024. doi: 10.1371/journal.pone.0128024 (PMC4444090; doi:10.1371/journal.pone.0128024)
Supplement: S1 File — (XLS) [file pone.0128024.s001.xls]

## Sheet: S1_Dataset
code	age	gender	school	mother	other	suburban	rural	food insecurity	housing problems	financial trouble	insufficient health care	depressed affect	positive affect	somatic and retarded activity	interpersonal problems	physical coercion	verbal hostility	non-reasoning/punitive	individual power	supportive power	withdrawal	somatic complaints	anxiety/depression	delinquency	aggression	a1	a2	a3	a4	a5	a6	a7	a8	a9	a10	a11	a12	a13	a14	a15	a16	a17	a18	a19	a20	a21	a22	a23	a24
1001	12	0	2	1	0	0	0	0	0	0	0	0	0	0	0	2	1.75	1	3.53333	4.45734	0.142857	0	0.125	0	0.315789	0	0	0	0	0	0	0	0	0	0	0	0	0	0	0	0	0	0	0	0	0	0	0	0
1001	14	1	2	1	0	0	0	0.0555556	0.666667	0.5	0	0.142857	0	0.627784	0	1.75	2.5	2	3.73333	3.16667	0.714286	0.777778	0.625	0.222222	0.534248	0	0	0	0	0	0	0	1	0	0	0	0	0	0	0	0	0	0	1	1	0	1	0	0
1002	14	1	2	0	0	0	0	0.111111	0.333333	0	0	0.571429	0.75	0.857143	0.5	1.75	2.25	1	3.8	3	0.428571	0	0.1875	0	0.102971	1	0	0	1	0	0	0	0	0	0	0	0	0	0	0	0	0	0	1	0	0	0	0	0
1003	12	0	2	1	0	0	0	0.111111	0	0	0	0	0	0	0	1	1.5	1	3.4	4	0.428571	0.222222	0.3125	0.111111	0.473684	1	0	0	1	0	0	0	0	0	0	0	0	0	0	0	0	0	0	0	0	0	0	0	0
1003	13	1	2	1	0	1	0	0.277778	1	0.5	0.5	0.714286	1.25	0.571429	0.5	2.5	1.75	1.5	3.2	2.91667	0.285714	0.444444	0.3125	0.222222	0.947368	1	1	1	0	0	0	1	0	0	0	1	0	0	0	0	0	0	0	1	1	1	1	0	0
1004	13	1	2	1	0	0	0	0.277778	1	0	0	0.0117518	2.25	1	0	3.5	3.75	1.5	3.13333	3	0.285714	0.555556	0.4375	0	0.315789	1	1	1	0	0	0	1	1	0	0	0	0	0	0	0	0	0	0	1	1	1	0	0	0
1005	13	0	2	1	0	0	0	0.222222	0.333333	0	0.5	0.428571	0.25	0.142857	0	2.25	2	1.25	3.66667	4.25	0.714286	0.111111	0.25	0.222222	0.210526	1	1	1	0	0	0	0	1	0	0	0	0	0	0	0	0	0	0	0	0	1	0	0	1
1005	12	0	2	1	0	0	0	0.166667	0	0	0	0	2	0	0	1	2.25	1.75	2.53333	3.91667	0.571429	0.777778	0.9375	0.222222	0.684211	1	1	1	0	0	0	0	0	0	0	0	0	0	0	0	0	0	0	0	0	0	0	0	0
1007	13	0	2	0	0	0	0	0.166667	0.333333	0	1	0.285714	0.75	0.428571	0	2.5	4.25	3.25	4.6	4.33333	0.142857	0.111111	0.3125	0	0.210526	1	1	1	0	0	0	0	0	0	0	0	0	0	0	0	0	0	0	0	0	1	0	0	1
1007	13	0	2	1	0	0	0	0	0	0	0	0	0.25	0	0	1	1.25	1	4.2	4.5	0.428571	0.444444	0.4375	0.222222	0.684211	0	0	0	0	0	0	0	0	0	0	0	0	0	0	0	0	0	0	0	0	0	0	0	0
1008	13	1	2	0	0	0	0	0.0555556	0	0	0.5	0	0	0.142857	0	2.25	3	2.5	2.8	2.5	1	0.777778	1.0625	0.111111	1.10526	0	0	1	0	0	0	0	0	0	0	0	0	0	0	0	0	0	0	0	0	0	0	0	0
1008	13	0	2	1	0	0	0	0.111111	0.333333	0	1	1	2.25	1	0	2.5	3.25	2.5	2.73333	3.2449	0.857143	0.888889	1.1875	0.333333	0.894737	1	0	1	0	0	0	0	0	0	0	0	0	0	0	0	0	0	0	1	0	0	0	0	1
1009	13	1	2	0	0	0	0	0.111111	0.333333	0.5	1	0.428571	1.75	1	0	2.25	3	2.25	3.46667	4.08333	0.571429	0.222222	0.4375	0.111111	0.421053	1	0	1	0	0	0	0	0	0	0	0	0	0	0	0	0	0	0	0	0	1	1	0	1
1010	13	1	2	1	0	0	0	0.0555556	0	0	0	0	0.75	0.142857	0	1	1	1.5	3.93333	3.58333	0.428571	0.444444	0.25	0.222222	0.368421	0	0	0	0	0	0	0	1	0	0	0	0	0	0	0	0	0	0	0	0	0	0	0	0
1010	13	0	2	1	0	0	0	0.0555556	0	0	0	0.142857	2.25	0.285714	0	1.75	2	1	2.66667	3	0.857143	0.777778	1.25	0	0.473684	1	0	0	0	0	0	0	0	0	0	0	0	0	0	0	0	0	0	0	0	0	0	0	0
1011	14	1	2	0	0	0	0	0	0	0	0.5	0	0.25	0.571429	0	1.25	2.25	1.5	3.73333	3.41667	0.571429	0.222222	0.375	0.222222	0.368421	0	0	0	0	0	0	0	0	0	0	0	0	0	0	0	0	0	0	0	0	0	0	0	0
1012	13	0	2	1	0	0	0	0	0	0	0.5	0.450666	1.5	0.428571	0	1.75	2.25	1.5	3.33333	3.16667	0.428571	0.444444	0.625	0	0.684211	0	0	0	0	0	0	0	0	0	0	0	0	0	0	0	0	0	0	0	0	0	0	0	0
1013	13	1	2	0	1	0	0	0.0555556	0	0	0	0	0	0.285714	0	1.5	2.75	2	2.86667	1.58333	1.28571	0.555556	1.125	0.555556	0.473684	0	0	1	0	0	0	0	0	0	0	0	0	0	0	0	0	0	0	0	0	0	0	0	0
1014	13	0	2	0	0	0	0	0	0.333333	0	0	0.714286	2.5	0.428571	1	2.25	2.75	2	2.4	1.25	1.14286	0.333333	0.625	0.222222	0.473684	0	0	0	0	0	0	0	0	0	0	0	0	0	0	0	0	0	0	0	0	1	0	0	0
1014	12	1	2	0	0	0	0	0	0	0	0	0	0.75	0.428571	0	1.5	2.5	1	4.13333	3.66667	0.571429	0	0.1875	0	0.368421	0	0	0	0	0	0	0	0	0	0	0	0	0	0	0	0	0	0	0	0	0	0	0	0
1015	12	0	2	1	0	0	0	0	0.333333	0	0.5	0	0.25	0.428571	0	2	2.75	2.25	4.26667	4.16667	0.571429	0.222222	0.4375	0.222222	0.526316	0	0	0	0	0	0	0	0	0	0	0	0	0	0	0	0	0	0	0	0	1	0	0	0
1015	12	1	2	1	0	0	0	0.222222	0	0	0	0.142857	0	0.571429	0	1	3	1.25	4.33333	4.25	0.428571	0.333333	0.125	0.111111	0.263158	1	1	1	0	0	0	1	0	0	0	0	0	0	0	0	0	0	0	0	0	0	0	0	0
1016	13	0	2	1	0	0	0	0	0	0	0	0.142857	1.25	0.428571	0	2	2.5	1.5	4.13333	4.16667	0.285714	0.222222	0.5	0	0.368421	0	0	0	0	0	0	0	0	0	0	0	0	0	0	0	0	0	0	0	0	0	0	0	0
1016	14	1	2	1	0	0	0	0	0	0.5	0	0.361106	0.75	0.285714	0.5	2	2	1.25	4	3.08333	0.285714	0.222222	0.0625	0	0.368421	0	0	0	0	0	0	0	0	0	0	0	0	0	0	0	0	0	0	0	0	0	1	0	0
1017	13	1	2	0	0	0	0	0.277778	0.333333	1	0.5	0.428571	2	0.428571	0.5	1.75	3.25	1.25	3.46667	2.58333	0.285714	0	0.25	0.222222	0.263158	1	1	1	1	0	0	1	0	0	0	0	0	0	0	0	0	0	0	0	0	1	1	1	1
1017	14	0	2	1	0	0	0	0.388889	0.333333	0.5	1	1.14286	2	1.42857	2	2.5	3.75	2	3.2	3.16667	1.14286	0.555556	0.5625	0	0.315789	1	1	1	1	0	0	1	0	1	0	1	0	0	0	0	0	0	0	0	0	1	1	0	1
1018	12	0	2	0	0	0	0	0	0	0	0	0	0.5	0	0	1.5	1.5	1.25	4.86667	4.33333	0.714286	0	0.125	0	0.368421	0	0	0	0	0	0	0	0	0	0	0	0	0	0	0	0	0	0	0	0	0	0	0	0
1018	12	0	2	1	0	0	0	0	0	0	0	0	0	0	0	1	1.75	1	4.33333	4.91667	0	0	0.125	0	0.0526316	0	0	0	0	0	0	0	0	0	0	0	0	0	0	0	0	0	0	0	0	0	0	0	0
1019	12	0	2	1	0	0	0	0.277778	0	0	0.5	0.285714	2.75	0	0	2.5	3.25	2.75	3.53333	2.33333	1.14286	0.333333	0.875	0.111111	0.894737	1	0	0	1	1	0	1	1	0	0	0	0	0	0	0	0	0	0	0	0	0	0	0	1
1020	13	0	2	1	0	0	0	0.333333	0.666667	0	0	0.714286	2	1	0.5	2.5	2.9798	1.75	2.46667	1.66667	0.571429	1.11111	0.75	0.111111	0.473684	1	1	1	1	0	0	1	1	0	0	0	0	0	0	0	0	0	0	1	0	1	0	0	0
1020	12	1	2	1	0	0	0	0	0	0	0.5	0.142857	0	0.428571	0	1.25	1.75	1.25	3	3.03156	1.14286	0.666667	0.9375	0.222222	0.421053	0	0	0	0	0	0	0	0	0	0	0	0	0	0	0	0	0	0	0	0	0	0	0	1
1021	12	0	2	0	1	0	0	0	0	0	0	0.315107	1.25	1.14286	0	1.75	2	1.5	4.06667	3.83333	0.285714	0.444444	0.375	0.222222	0.368421	0	0	0	0	0	0	0	0	0	0	0	0	0	0	0	0	0	0	0	0	0	0	0	0
1021	13	0	2	0	0	0	0	0.0555556	0	0	0.5	0.285824	0.5	0	0.0104417	1.75	3.25	1.25	4.13333	4.58333	0.857143	0.888889	0.9375	0.222222	0.842105	0	0	0	0	0	0	0	0	0	0	0	0	0	0	1	0	0	0	0	0	0	0	0	1
1022	14	1	2	1	0	1	0	0	1	0	0.5	0	0.75	0.142857	0	2	2.75	1.75	3.53333	4.16667	0.285714	0.111111	0.25	0.111111	0.210526	0	0	0	0	0	0	0	0	0	0	0	0	0	0	0	0	0	0	1	1	1	0	0	0
1023	12	1	2	1	0	0	0	0.388889	1	0.5	0	0.142857	2.25	0	0	1.75	2.75	1.75	3.46667	3.33333	0.428571	0.444444	0.5625	0.222222	0.368421	1	1	1	1	1	0	1	1	0	0	0	0	0	0	0	0	0	0	1	1	1	1	0	0
1025	13	0	2	0	0	0	0	0.0555556	0	0	0	0.285714	1	0.714286	0	1.25	2.5	1.75	2.8	3.66667	0.714286	0.555556	0.875	0.333333	0.842105	0	0	1	0	0	0	0	0	0	0	0	0	0	0	0	0	0	0	0	0	0	0	0	0
1026	12	0	2	1	0	0	0	0	0	0	0	0	1.75	0	0	2.25	3.5	2.5	3	1.75	0.571429	0.111111	0.8125	0	0.421053	0	0	0	0	0	0	0	0	0	0	0	0	0	0	0	0	0	0	0	0	0	0	0	0
1030	13	1	2	0	0	0	0	0	0.333333	0	0.5	0.142857	1	0.285714	0.5	2	2.25	1.25	3.2	3.58333	0.142857	0.444444	0.25	0.111111	0.157895	0	0	0	0	0	0	0	0	0	0	0	0	0	0	0	0	0	0	0	0	1	0	0	1
1032	12	1	2	1	0	0	0	0	0	0	0	0	0.5	0	0	1.75	2	1.5	3.2	2.91667	0.571429	0.444444	0.3125	0.111111	0.263158	0	0	0	0	0	0	0	0	0	0	0	0	0	0	0	0	0	0	0	0	0	0	0	0
1033	12	0	2	1	0	0	0	0	0	0	0	0.285714	0.25	0.285714	0	1.75	2.25	1.75	3.53333	3.33333	0.571429	0.444444	0.9375	0.222222	0.526316	0	0	0	0	0	0	0	0	0	0	0	0	0	0	0	0	0	0	0	0	0	0	0	0
1034	13	0	2	1	0	0	0	0	0	0	0	0.142857	1.75	0.428571	0	2.75	3.5	2.25	2.73333	1.5	1	0.777778	1.4375	0.444444	1	0	0	0	0	0	0	0	0	0	0	0	0	0	0	0	0	0	0	0	0	0	0	0	0
1035	12	0	2	0	0	0	0	0.277778	0.333333	0.5	0	0	1.25	0	0	2	3	1.75	3.91978	2.91667	0.857143	0.555556	0.4375	0.222222	0.368421	1	1	0	1	0	0	0	1	0	0	1	0	0	0	0	0	0	0	1	0	0	1	0	0
1037	12	0	2	0	0	0	0	0.0555556	0.333333	0	0	-0.00378767	0.25	0	0	2.25	3.75	1.63613	2.86667	2.75	1	0.444444	1.3125	0.333333	0.947368	0	0	1	0	0	0	0	0	0	0	0	0	0	0	0	0	0	0	0	0	1	0	0	0
1038	13	1	2	0	0	0	0	0	0	0	0.5	0	0	0.142857	0	2	1.75	1.5	3.2	2.75	0.571429	0.222222	0.4375	0.222222	0.684211	0	0	0	0	0	0	0	0	0	0	0	0	0	0	0	0	0	0	0	0	0	0	0	0
1039	13	0	2	0	0	0	0	0	0	0	0	0	1.25	0	0	2.5	3.25	2	1.4	2.08333	0.142857	0.686183	0.3125	0.222222	0.225701	0	0	0	0	0	0	0	0	0	0	0	0	0	0	0	0	0	0	0	0	0	0	0	0
1040	13	1	2	0	0	0	0	0.0555556	0.333333	0	0	0.285714	1	0.142857	0	2.25	3	2.5	3.2	3.16667	0.428571	0.111111	0.1875	0.111111	0.526316	0	0	0	1	0	0	0	0	0	0	0	0	0	0	0	0	0	0	0	0	1	0	0	0
1042	12	1	2	1	0	0	0	0.111111	0.333333	0	0	0	0	0.285714	0	1.25	1.5	1	4.21063	4.66667	0.142857	0.333333	0.1875	0	0.105263	1	0	1	0	0	0	0	0	0	0	0	0	0	0	0	0	0	0	0	0	1	0	0	0
1050	14	1	2	1	0	0	0	0.0555556	0	0	0.5	0.142857	0	0.285714	0	1.5	2.25	1	2.73333	1.25	0.714286	0.888889	0.75	0.666667	1.73684	1	0	0	0	0	0	0	0	0	0	0	0	0	0	0	0	0	0	0	0	0	0	0	1
1055	13	0	2	1	0	0	0	0	0	0	0	0	0	0.428571	0	4.24035	4	5	3.73333	1	0.857143	0.0166336	1.1875	0.222222	0.578947	0	0	0	0	0	0	0	0	0	0	0	0	0	0	0	0	0	0	0	0	0	0	0	0
1061	14	0	2	1	0	0	0	0	0	0	0	0	0	0.142857	0	1	2.75	1	3.66667	3.08333	0.857143	0.222222	0.125	0.111111	0.368421	0	0	0	0	0	0	0	0	0	0	0	0	0	0	0	0	0	0	0	0	0	0	0	0
1065	15	0	2	0	0	0	0	0.277778	0.333333	0.5	1	0.428571	2	0.571429	0	1.25	3	1.25	3.26667	3.66667	0.428571	0.444444	0.1875	0	0.210526	1	1	0	1	0	0	1	0	0	0	1	0	0	0	0	0	0	0	0	0	1	1	0	1
1067	14	0	2	1	0	0	0	0	0	0	0	0.142857	1	0.571429	0	1	1.75	1	3.46667	2.66667	0.571429	0.666667	0.625	0	0.263158	0	0	0	0	0	0	0	0	0	0	0	0	0	0	0	0	0	0	0	0	0	0	0	0
1068	13	1	2	0	0	0	0	0	0	0	0	1.42857	0	0.857143	0	2	2.5	2	4.8	4.66667	0	0.111111	0.25	0	0.210526	0	0	0	0	0	0	0	0	0	0	0	0	0	0	0	0	0	0	0	0	0	0	0	0
1069	13	0	2	0	1	1	0	0	1	0	0	0.285714	0.75	0.428571	0	1.75	2.25	1.25	3.6	2.66667	0.136924	0.111111	0.122404	0	0.0526316	0	0	0	0	0	0	0	0	0	0	0	0	0	0	0	0	0	0	1	1	1	0	0	0
1070	13	0	2	1	0	0	0	0	0	0	0	0	0.75	0	0	2	2.25	1.25	2.7317	3.71959	0.428571	0.333333	0.5625	0.222222	0.473684	0	0	0	0	0	0	0	0	0	0	0	0	0	0	0	0	0	0	0	0	0	0	0	0
1072	14	0	2	1	0	0	0	0.111111	0.333333	0	0	0	1	0.285714	0	1	1.5	1	3.46667	4.33333	0.142857	0.333333	0.0625	0	0.263158	0	0	0	1	0	0	0	0	0	0	1	0	0	0	0	0	0	0	0	0	1	0	0	0
1075	14	1	2	0	0	0	0	0.0555556	0.333333	0	0	0	0.75	0	0	1.5	2.25	2	3.33333	3.16667	0.571429	0.666667	0.75	0.111111	0.368421	0	0	1	0	0	0	0	0	0	0	0	0	0	0	0	0	0	0	0	0	1	0	0	0
1079	13	0	2	0	0	0	0	0.111111	0	0	1	0	1.5	0	0	1.25	2.75	1.5	4.2	4.66667	0.285714	0.333333	0.0625	0	0.105263	1	1	0	0	0	0	0	0	0	0	0	0	0	0	0	0	0	0	0	0	0	0	0	1
1080	13	1	2	0	0	0	0	0.0555556	0.333333	0	0	0	0.75	0	0	2.25	2.25	2	3	2	0.428571	0.111111	0.4375	0.333333	0.421053	0	0	0	1	0	0	0	0	0	0	0	0	0	0	0	0	0	0	0	0	1	0	0	0
1081	13	0	2	1	0	0	0	0	0	0	0	0	0.75	0	0	1	2.75	1.75	3.86667	1.83333	0.142857	0.444444	0.625	0.222222	0.736842	0	0	0	0	0	0	0	0	0	0	0	0	0	0	0	0	0	0	0	0	0	0	0	0
1082	14	1	2	1	0	1	0	0	0	0.5	0	0	0	0	0	1	1	1	4.33333	4.75	0.428571	0.222222	0.0625	0	0.157895	0	0	0	0	0	0	0	0	0	0	0	0	0	0	0	0	0	0	0	0	0	1	0	0
1083	13	0	2	0	0	0	0	0	0	0	0.5	0	0.5	0.857143	0	1	1.25	1.5	2.66667	3.25	0.285714	0.777778	0.875	0.111111	0.947368	0	0	0	0	0	0	0	0	0	0	0	0	0	0	0	0	0	0	0	0	0	0	0	0
1084	14	0	2	1	0	1	0	0	0	0	0	0	3	0	0	1.25	2	2	2.8	2.5	1	0.111111	0.4375	0	0.105263	0	0	0	0	0	0	0	0	0	0	0	0	0	0	0	0	0	0	0	0	0	0	0	0
1085	14	1	2	0	0	0	0	0.0555556	0.333333	0	0	0.142857	1	0.571429	0	1	2.25	1.5	2.66667	2	0.571429	0.222222	0.375	0.222222	0.315789	1	0	0	0	0	0	0	0	0	0	0	0	0	0	0	0	0	0	0	0	1	0	0	0
1086	14	1	2	1	0	0	0	0.0555556	0	0	0	0.142857	0.25	0.142857	0	1.5	2	1.75	3.86667	3.41667	0.857143	0.111111	0.8125	0.444444	0.789474	1	0	0	0	0	0	0	0	0	0	0	0	0	0	0	0	0	0	0	0	0	0	0	0
1089	14	0	2	0	0	0	0	0.166667	0.333333	0	0	0.285714	1.75	0.428571	0	1	1.75	1.75	2.73333	3.5	0.714286	0.666667	0.625	0.444444	0.631579	1	0	1	0	0	0	0	0	0	0	0	0	0	0	0	0	0	1	0	0	1	0	0	0
1090	14	0	2	1	0	0	0	0.388889	0	0.5	0	0	0.75	0	0	2.25	2.75	1.75	4.06667	3.91667	0.428571	0.111111	0.25	0.222222	0.421053	0	0	1	1	0	0	0	0	0	0	0	0	1	1	0	1	1	1	0	0	0	1	0	0
1091	14	1	2	1	0	0	0	0.222222	0.333333	0.5	1	0	0.5	0.285714	0	2.25	3	2	3.13333	3.58333	0.857143	0.333333	0.75	0.333333	0.842105	0	1	0	1	1	0	1	0	0	0	0	0	0	0	0	0	0	0	1	0	0	1	0	1
1092	13	0	2	0	0	0	0	0.166667	0	0	0	0.285714	1.25	0.571429	1	3.5	4	3.5	2.6	2.91667	0.714286	0.222222	0.8125	0.444444	0.473684	1	1	1	0	0	0	0	0	0	0	0	0	0	0	0	0	0	0	0	0	0	0	0	0
1093	14	1	2	0	0	0	0	0	0.333333	0	0	0.142857	1.25	0.571429	0	2	2.25	1.25	4.2	3.5	0.428571	0	0.125	0.222222	0.421053	0	0	0	0	0	0	0	0	0	0	0	0	0	0	0	0	0	0	0	0	1	0	0	0
1094	13	0	2	1	0	0	0	0	0	0	0	0.285714	0.75	0	1	1	3.5	1.25	2.93333	2.66667	0.571429	0.777778	0.5	0.222222	0.263158	0	0	0	0	0	0	0	0	0	0	0	0	0	0	0	0	0	0	0	0	0	0	0	0
1099	13	0	2	1	0	0	0	0.111111	0.333333	0	1	0	1.5	0.285714	0	3	2.25	1.5	3.73333	3.75	0.714286	0.222222	0.5	0.222222	0.315789	1	1	0	0	0	0	0	0	0	0	0	0	0	0	0	0	0	0	0	0	1	0	0	1
1100	13	1	2	1	0	0	0	0.222222	0	0	0.5	0.187666	0.25	0.428571	0	2.25	1.75	1.25	3.06667	2.91667	0.142857	0	0.25	0	0	1	0	1	0	0	0	1	1	0	0	0	0	0	0	0	0	0	0	0	0	0	0	0	0
1102	12	0	2	0	0	0	0	0	0	0	0	0	0	0	0	1.75	2.25	2.25	2.8	3.58333	0.857143	0.222222	0.4375	0.111111	0	0	0	0	0	0	0	0	0	0	0	0	0	0	0	0	0	0	0	0	0	0	0	0	0
1103	13	0	2	1	0	0	0	0	0.333333	0	0	0.142857	2.75	0.285714	0.5	2	2.25	1.25	3.8	4.08333	0.714286	0.111111	0.375	0.111111	0.368421	0	0	0	0	0	0	0	0	0	0	0	0	0	0	0	0	0	0	0	0	1	0	0	0
1104	14	0	2	1	0	0	0	0	0	0	0	0	0.75	0.142857	0	1	2.5	1	3.26667	3.75	0.714286	0.333333	0.4375	0.222222	0.157895	0	0	0	0	0	0	0	0	0	0	0	0	0	0	0	0	0	0	0	0	0	0	0	0
1105	13	1	2	0	0	0	0	0	0	0	0	0	2.5	0	0	2.75	3	3	3.8	3.66667	0.571429	0.111111	0.5	0	0.526316	0	0	0	0	0	0	0	0	0	0	0	0	0	0	0	0	0	0	0	0	0	0	0	0
1109	13	0	2	1	0	0	0	0.166667	0.333333	0	0.5	0.714286	1.5	0.571429	0	1	2	1	3	3.33333	0.142857	0.555556	0.4375	0.222222	0.315789	0	0	0	0	0	0	0	1	0	1	1	0	0	0	0	0	0	0	0	0	1	0	0	1
1110	14	1	2	0	0	0	0	0.277778	1	1	0.5	0.54533	0.25	0.571429	0	1.75	4	3	4.33333	3.58333	0.142857	0	0.125	0	0.105263	0	0	1	1	0	0	1	1	1	0	0	0	0	0	0	0	0	0	1	1	1	1	1	1
1114	13	0	2	1	0	0	0	0	0	0	0	0	0	0	0	1.25	2.5	1.75	3.2	3.33333	0.571429	0.333333	0.3125	0.111111	0.210526	0	0	0	0	0	0	0	0	0	0	0	0	0	0	0	0	0	0	0	0	0	0	0	0
1117	14	1	2	1	0	0	0	0	0	0	0	0.428571	1	0.714286	0	2.25	3	2.5	3.2	2.33333	0.857143	0.888889	1.125	0.333333	0.578947	0	0	0	0	0	0	0	0	0	0	0	0	0	0	0	0	0	0	0	0	0	0	0	0
1119	14	1	2	0	0	0	0	0.388889	0.666667	0	0	0.857143	0.25	0.142857	0	1.75	2	1.5	3.73333	3.66667	0	0	0.0625	0.111111	0.0526316	1	1	0	1	0	0	1	1	0	0	1	1	0	0	0	0	0	0	1	0	1	0	0	0
1121	12	0	2	1	0	0	0	0	0.333333	0	0	0	0	0.428571	0	2.5	2	1.25	3.26667	3.5	0.714286	0.111111	0.6875	0.222222	0.421053	0	0	0	0	0	0	0	0	0	0	0	0	0	0	0	0	0	0	0	0	1	0	0	0
1125	13	1	2	0	0	0	0	0	0	0	0	0.285714	0	0.571429	0	2	1.75	1.25	4.33333	4	0.428571	0.222222	0	0	0.0526316	0	0	0	0	0	0	0	0	0	0	0	0	0	0	0	0	0	0	0	0	0	0	0	0
1126	13	0	2	1	0	0	0	0	0	0	0	0	0	0	0	1.5	2.5	1.25	3.86667	4.5	0.571429	0.111111	0.3125	0	0.157895	0	0	0	0	0	0	0	0	0	0	0	0	0	0	0	0	0	0	0	0	0	0	0	0
1127	13	1	2	1	0	0	0	0.277778	0	0	0	0.142857	2.25	0.285714	0	1.5	1.5	1.25	3.26667	2.91667	1	0.222222	0.625	0.111111	0.789474	1	1	1	1	0	0	1	0	0	0	0	0	0	0	0	0	0	0	0	0	0	0	0	0
1128	13	1	2	1	0	0	1	0	1	0	1	0	0	0.571429	0	1	1.5	1	3.46667	1.89541	1	0.111111	0.375	0.333333	0.736842	0	0	0	0	0	0	0	0	0	0	0	0	0	0	0	0	0	0	1	1	1	0	0	1
1132	13	0	2	0	0	0	0	0.0555556	0.333333	0	0	0	1.5	0.142857	0	1.75	2	1	3.2	2.91667	0.714286	0.222222	0.6875	0.333333	0.526316	0	0	1	0	0	0	0	0	0	0	0	0	0	0	0	0	0	0	1	0	0	0	0	0
1134	13	0	2	1	0	0	0	0.0555556	0	0	0	0.428571	1.75	0	1.5	1	3.5	1	3.53333	3.83333	1.14286	0.666667	1	0.555556	0.789474	1	0	0	0	0	0	0	0	0	0	0	0	0	0	0	0	0	0	0	0	0	0	0	0
1137	14	1	2	1	0	0	0	0	0.333333	0	1	0	0.25	0.428571	0	2.25	2	1.5	2.93333	2.5	0.142857	0.111111	0.375	0	0.526316	0	0	0	0	0	0	0	0	0	0	0	0	0	0	0	0	0	0	0	0	1	0	0	1
1143	13	1	2	1	0	0	0	0	0.666667	0	1	0.285714	0.5	0.428571	0	2.5	2.75	1.25	2.26667	2.32993	0.714286	0.666667	0.375	0.222222	0.346353	0	0	0	0	0	0	0	0	0	0	0	0	0	0	0	0	0	0	1	1	0	0	0	1
1146	13	1	2	0	0	1	0	0.0555556	0	0.5	0.5	0.285714	0.75	0.428571	0	1.75	3	1.75	3.46667	3.25	0.428571	0.111111	0.3125	0	0.157895	0	0	1	0	0	0	0	0	0	0	0	0	0	0	0	0	0	0	0	0	0	1	0	0
1149	13	0	2	1	0	0	0	0.0555556	0.333333	0	0	0.285714	0.75	0.142857	0	2	1.75	1	3.6	3.58333	0.714286	0.555556	0.375	0.333333	0.368421	1	0	0	0	0	0	0	0	0	0	0	0	0	0	0	0	0	0	0	0	1	0	0	0
1150	12	0	2	1	0	0	0	0	0	0	0	0.428571	0.75	0.857143	0	2.25	3.5	1.25	2.53333	2.83333	0.571429	0.666667	0.9375	0.222222	0.368421	0	0	0	0	0	0	0	0	0	0	0	0	0	0	0	0	0	0	0	0	0	0	0	0
1152	12	0	2	0	0	0	0	0	0.333333	0	0	0	2.25	0.285714	0	2	2.5	1.5	4.26667	3.91667	0.857143	0.666667	0.6875	0	0.631579	0	0	0	0	0	0	0	0	0	0	0	0	0	0	0	0	0	0	0	0	1	0	0	0
1154	13	0	2	1	0	0	0	0.555556	0.666667	0.5	0.5	1.14286	2.5	0.428571	1.5	2.25	1.75	1.25	4.6	4.5	0.285714	0.888889	0.3125	0	0.368421	1	1	1	1	1	1	1	1	1	0	0	0	1	0	0	0	0	0	1	1	0	1	0	1
2001	17	1	6	0	1	1	0	0	0	0	0	0	0.5	0	0	1	1.5	1.25	3.73333	3.91667	0.714286	0.666667	0.5625	0.222222	0.684211	0	0	0	0	0	0	0	0	0	0	0	0	0	0	0	0	0	0	0	0	0	0	0	0
2005	17	0	6	1	0	1	0	0	0	0	0	0	0.5	0.142857	0	1	1	1	3.80009	4.08333	0.571429	0.555556	0.5	0	0.263158	0	0	0	0	0	0	0	0	0	0	0	0	0	0	0	0	0	0	0	0	0	0	0	0
2006	16	1	6	1	0	0	1	0.388889	0.333333	1	0	0.285714	1.25	0.428571	0	1.75	2.5	1.5	3.53333	3.66667	0.857143	0.333333	0.4375	0.333333	0.684211	1	1	1	1	0	0	1	1	1	0	0	0	0	0	0	0	0	0	0	0	1	1	1	0
2008	15	0	6	1	0	0	0	0	0	0	0.5	0.285714	1.25	0.714286	0	1	1.25	1.75	4.4	4.25	0.285714	0.333333	0.1875	0	0.105263	0	0	0	0	0	0	0	0	0	0	0	0	0	0	0	0	0	0	0	0	0	0	0	0
2009	16	0	6	0	0	1	0	0	0	0	0	0	0.5	0.142857	0	1	1.25	1	3.4	4.16667	1.14286	0.444444	0.9375	0.222222	0.684211	0	0	0	0	0	0	0	0	0	0	0	0	0	0	0	0	0	0	0	0	0	0	0	0
2010	16	1	6	0	0	0	1	0.0555556	0.666667	0	0	0.142857	0.5	0.571429	0	1.75	2.25	2	4.06667	3.66667	0.428571	0.111111	0.1875	0.111111	0.210526	1	0	0	0	0	0	0	0	0	0	0	0	0	0	0	0	0	0	1	1	0	0	0	0
2011	17	0	6	0	0	0	0	0	0	0	0.5	0.142857	0.25	0.428571	0	1.5	2.75	1.25	3.86667	4.08333	0.571429	0.444444	0.25	0.111111	0.421053	0	0	0	0	0	0	0	0	0	0	0	0	0	0	0	0	0	0	0	0	0	0	0	0
2013	16	1	6	0	0	0	1	0	0	0	0	0	0.75	0.142857	0	1	1.75	1.5	2.33333	2.75	0.714286	0.444444	0.9375	0.555556	0.526316	0	0	0	0	0	0	0	0	0	0	0	0	0	0	0	0	0	0	0	0	0	0	0	0
2016	17	1	6	1	0	0	1	0.111111	0	0	1	0	0.5	0.285714	0	2	2.25	1.5	3.33333	3.33333	0.714286	0.333333	0.375	0.222222	0.526316	0	0	0	1	0	0	0	1	0	0	0	0	0	0	0	0	0	0	0	0	0	0	0	1
2018	16	0	6	1	0	0	1	0.111111	1	0.5	0	0.571429	1	0.714286	0.5	2.5	2.75	1.5	2.73333	3.33333	0.285714	0	0.5	0	0.210526	1	0	0	1	0	0	0	0	0	0	0	0	0	0	0	0	0	0	1	1	1	1	0	0
2019	15	0	6	1	0	0	1	0.277778	0.333333	0	0	1	2.25	0.857143	0	1.75	2.25	1.75	3.4	3.16667	0.571429	0.222222	0.5	0.111111	0.526316	1	0	1	0	0	0	1	1	0	0	1	0	0	0	0	0	0	0	0	0	1	0	0	0
2020	17	1	6	0	0	1	0	0.0555556	0	0.5	0	0	0	0	0	1.25	1.5	1	3.46667	3.08333	0.285714	0	0	0	0.157895	0	0	0	1	0	0	0	0	0	0	0	0	0	0	0	0	0	0	0	0	0	1	0	0
2021	16	1	6	0	0	0	1	0.166667	0.094523	0	0	0.285714	0.5	0.428571	0	1.75	2.5	1	3.06667	3.75	0.348617	0	0.13038	0	0.368421	0	1	0	1	0	0	0	0	0	0	0	1	0	0	0	0	0	0	0	0	0.283569	0	0	0
2022	16	1	6	0	0	0	1	0	0	0	0	0	0.75	0.285714	0	1	2	1	3.86667	4.08333	0.857143	0.555556	0.6875	0	0	0	0	0	0	0	0	0	0	0	0	0	0	0	0	0	0	0	0	0	0	0	0	0	0
2023	17	1	6	0	0	0	0	0.277778	0	0	0	0	0.5	0.142857	0	1.75	2.25	1	2.86667	3.91667	0.428571	0.224927	0.5625	0.666667	0.736842	0	1	1	0	1	0	0	1	0	0	1	0	0	0	0	0	0	0	0	0	0	0	0	0
2024	17	0	6	0	0	0	1	0.666667	0.333333	1	0.5	0.857143	2.25	1.71429	0	1.75	3	2.25	4.33333	3.71132	1.14286	0.777778	0.625	0.444444	0.736842	1	1	1	1	1	0	1	1	1	1	1	0	0	0	0	1	1	0	0	0	1	1	1	0
2025	17	0	6	0	0	0	1	0.0555556	0	0	0	0	0	0.428571	0	1	2.5	1.25	3.4	3.33333	0.857143	0.666667	0.75	0.333333	0.789474	1	0	0	0	0	0	0	0	0	0	0	0	0	0	0	0	0	0	0	0	0	0	0	0
2026	16	1	6	0	0	0	1	0.0555556	0.103838	0	0	0	1.25	0	0	1.25	1.5	1	3.86667	2.75	0.714286	0.444444	0.3125	0.222222	0.631579	1	0	0	0	0	0	0	0	0	0	0	0	0	0	0	0	0	0	0	0	0.311513	0	0	0
2028	16	0	6	0	0	1	0	0	0	0	0	0	0.5	0	0	1.25	3.25	2	3.53333	2.66667	0.428571	0.444444	0.625	0.444444	0.684211	0	0	0	0	0	0	0	0	0	0	0	0	0	0	0	0	0	0	0	0	0	0	0	0
2030	16	1	6	1	0	0	0	0	0	0	0	0	1.25	0.142857	0	1.75	3.25	2	4.6	5	0.428571	0	0.0625	0.444444	0.473684	0	0	0	0	0	0	0	0	0	0	0	0	0	0	0	0	0	0	0	0	0	0	0	0
2032	16	1	6	0	0	1	0	0.0555556	0.333333	0	0	0.142857	0.75	0.142857	0	1.25	2.25	1.25	2.66667	1.83333	1.57143	0.222222	1.375	0.333333	0.421053	0	0	1	0	0	0	0	0	0	0	0	0	0	0	0	0	0	0	0	0	1	0	0	0
2039	16	0	6	0	0	0	0	0.111111	0.0877513	0	0	0.285714	1.75	0.285714	0	1.75	1.75	1.5	3.26667	3.41667	0.428571	0	0.1875	0.111111	0.263158	1	1	0	0	0	0	0	0	0	0	0	0	0	0	0	0	0	0	0	0	0.263254	0	0	0
2043	16	0	6	0	0	0	1	0	0.333333	0	0	0.285714	1	0.285714	0.5	1	2.5	1.25	4.2	3.75	0.428571	0.111111	0.25	0.222222	0.578947	0	0	0	0	0	0	0	0	0	0	0	0	0	0	0	0	0	0	0	0	1	0	0	0
2044	16	0	6	1	0	1	0	0.166667	0.333333	0.5	0.5	0.428571	1	0.428571	0	1.5	3.75	1.75	3.73333	2.16667	1	0.777778	0.9375	0.333333	1	0	1	1	0	1	0	0	0	0	0	0	0	0	0	0	0	0	0	0	0	1	1	0	1
2047	16	0	6	0	0	0	1	0.166667	0.666667	0.5	0	0.571429	1.5	0.571429	0	1.25	3.25	2	4	4.41667	0.428571	0.333333	0.0625	0	0.157895	1	0	1	0	0	0	1	0	0	0	0	0	0	0	0	0	0	0	1	0	1	1	0	0
2048	15	1	6	1	0	0	1	0	0.333333	0	0	0	0.25	0.142857	0	1	2.19089	1	4.48118	4.41667	0.428571	0	0.125	0	0.157895	0	0	0	0	0	0	0	0	0	0	0	0	0	0	0	0	0	0	0	0	1	0	0	0
2052	16	1	6	1	0	0	1	0	0	0	0	0	0.75	0.142857	0	1	1.75	1	4.33333	2.75	0.571429	0.888889	0	0.444444	1	0	0	0	0	0	0	0	0	0	0	0	0	0	0	0	0	0	0	0	0	0	0	0	0
2053	17	1	6	0	0	0	1	0.222222	0	0	0	0.857143	1.25	0.857143	0	2.25	3.25	3	3.46667	3.83333	0.857143	0.444444	0.75	0	0.368421	1	1	1	0	1	0	0	0	0	0	0	0	0	0	0	0	0	0	0	0	0	0	0	0
2054	17	0	6	0	0	0	1	0	0	0	0	0	0.25	0.285714	0	1	2	1.25	3.6	4.16667	0.428571	0.444444	0.5625	0.111111	0.473684	0	0	0	0	0	0	0	0	0	0	0	0	0	0	0	0	0	0	0	0	0	0	0	0
2055	17	0	6	0	0	1	0	0.111111	0	0	0	0.142857	2	0.571429	0.5	1	1.75	1	3.46667	4.41667	0.285714	0.333333	0.25	0.333333	0.526316	1	0	0	1	0	0	0	0	0	0	0	0	0	0	0	0	0	0	0	0	0	0	0	0
2065	16	0	6	0	0	0	1	0.0551559	0	0	0	0	0.5	0.142857	0	1	2	1.25	4.26667	4.33333	0	0.111111	0.0625	0	0	0	0	0	1	0	0	0	0	0	-0.00719347	0	0	0	0	0	0	0	0	0	0	0	0	0	0
2066	16	0	6	0	0	1	0	0	0	0	0	0	0.5	0.285714	0	2	2.5	1.5	3.53333	3.58333	1	0.111111	0.5625	0.111111	0.631579	0	0	0	0	0	0	0	0	0	0	0	0	0	0	0	0	0	0	0	0	0	0	0	0
2068	16	0	6	1	0	0	0	0	0	0	0	0.142857	1.75	0.428571	0	1.75	2.25	1	3.13333	3.91667	0.428571	0.333333	0.75	0	0.263158	0	0	0	0	0	0	0	0	0	0	0	0	0	0	0	0	0	0	0	0	0	0	0	0
2069	16	0	6	1	0	1	0	0.111111	0.333333	0	0	1.14286	1.25	0.714286	0	1	2.5	1.75	2.46667	3.75	0.857143	0.777778	1.0625	0.333333	0.947368	1	0	1	0	0	0	0	0	0	0	0	0	0	0	0	0	0	0	0	0	1	0	0	0
2070	16	1	6	0	0	0	1	0.333333	0.333333	0.5	0	0	0.25	0.142857	0	1.12578	1.75	2.25	2.93333	3.83333	0.714286	0.111111	0.5	0.222222	0.578947	1	1	1	1	1	0	1	0	0	0	0	0	0	0	0	0	0	0	0	0	1	1	0	0
2071	18	0	6	0	0	0	1	0.166667	0.333333	0	0	0.571429	1.25	1	0	1	1.75	1	4.2	3.91667	1	0.444444	0.5625	0	0.473684	1	0	1	1	0	0	0	0	0	0	0	0	0	0	0	0	0	0	0	0	1	0	0	0
2072	16	0	6	1	0	0	1	0	0	0	0	1	1	1.28571	0	2.25	3.25	3	3.4	2.25	1.42857	0.333333	1.5	0	0.684211	0	0	0	0	0	0	0	0	0	0	0	0	0	0	0	0	0	0	0	0	0	0	0	0
2073	16	1	6	1	0	0	1	0	0.0762451	0	0	0	0.25	0.285714	0	1	2.5	1.75	4.46667	3.08333	0.714286	0.222222	0.375	0.333333	0.473684	0	0	0	0	0	0	0	0	0	0	0	0	0	0	0	0	0	0	0	0	0.228735	0	0	0
2077	17	0	6	1	0	0	0	0	0.333333	0	0	0.285714	0	0.428571	0.5	1	1.5	1.25	3.86667	4.5	0.142857	0.222222	0.1875	0	0.157895	0	0	0	0	0	0	0	0	0	0	0	0	0	0	0	0	0	0	0	0	1	0	0	0
2079	17	1	6	1	0	0	1	0.222222	0.666667	0.5	0	0	0	0.285714	0	1.75	4	1.75	3.6	4.5	0.428571	0.111111	0.125	0.111111	0.578947	1	1	0	1	0	0	0	1	0	0	0	0	0	0	0	0	0	0	1	1	0	1	0	0
2080	17	0	6	1	0	0	1	0.166667	0.333333	0.5	0.5	0	2.25	0.142857	0	2.25	3	1.25	3.66667	4.16667	0.428571	0.222222	0.125	0	0.368421	1	1	0	0	0	0	0	1	0	0	0	0	0	0	0	0	0	0	0	0	1	1	0	0
2081	16	0	6	1	0	0	0	0	0	0	0	0	0.5	0.714286	0	1.75	3.58394	1.5	3.53272	3.5	0.571429	0.444444	0.8125	0.111111	0.631579	0	0	0	0	0	0	0	0	0	0	0	0	0	0	0	0	0	0	0	0	0	0	0	0
2084	16	0	6	1	0	0	1	0	0.333333	0	0.5	0.428571	0.75	0	0	1	1.25	1	4.13333	4.08333	0.714286	0.222222	0.375	0	0.157895	0	0	0	0	0	0	0	0	0	0	0	0	0	0	0	0	0	0	0	0	1	0	0	0
2085	16	0	6	0	0	0	1	0.0555556	0.333333	0.5	0.5	0	1.25	0.571429	0	1	1.75	1	2.93333	4.83333	0.714286	0.555556	0.875	0.222222	0.526316	1	0	0	0	0	0	0	0	0	0	0	0	0	0	0	0	0	0	0	0	1	1	0	0
2086	16	1	6	0	0	0	1	0	0.804666	0	1	0.571429	0.25	1	0	1.5	3	1.5	3.46667	3.66667	0.714286	0.444444	0.375	0.222222	0.684211	0	0	0	0	0	0	0	0	0	0	0	0	0	0	0	0	0	0	1	1	0.413999	0	0	1
2087	17	1	6	1	0	0	1	0.833333	0.666667	1	1	0.857143	2.25	1.14286	0	3	2.75	2.75	3.66667	2.83333	1.14286	0.555556	0.5	0.222222	0.473684	1	1	1	1	1	1	1	1	1	1	0	0	1	1	1	1	1	0	1	0	1	1	1	1
2088	16	1	6	1	0	1	0	0	0.333333	0	0	0	0	0	0	1.25	3	1.5	4.43692	3.66667	0.142857	0.111111	0.125	0	0.105263	0	0	0	0	0	0	0	0	0	0	0	0	0	0	0	0	0	0	0	0	1	0	0	0
2089	17	0	6	0	0	1	0	0	0	0	0	0	0	0.142857	0	2	4	1.5	3.4	3.58333	0.714286	0.444444	0.4375	0.111111	0.263158	0	0	0	0	0	0	0	0	0	0	0	0	0	0	0	0	0	0	0	0	0	0	0	0
2090	16	0	6	1	0	0	1	0	0	0	0	0	0	0.142857	0	2	4	1.5	3.26667	3.58333	0.714286	0.444444	0.375	0.111111	0.263158	0	0	0	0	0	0	0	0	0	0	0	0	0	0	0	0	0	0	0	0	0	0	0	0
2093	16	0	6	0	0	0	0	0	0	0	0	0	0.75	0	0	1	2.5	1.25	4.26667	4.25	0.142857	0.111111	0	0	0	0	0	0	0	0	0	0	0	0	0	0	0	0	0	0	0	0	0	0	0	0	0	0	0
2094	16	0	6	1	0	0	1	0.388889	0	0	1	1	1.75	1.14286	0	1.25	2.25	1.25	2.53333	3.08333	1.42857	0.666667	1.1875	0.222222	0.578947	1	1	1	1	0	0	1	1	0	0	1	0	0	0	0	0	0	0	0	0	0	0	0	1
2095	16	1	6	1	0	0	0	0.277778	0.333333	0	0	0	0.75	0	0	1	1.75	1	3.33333	2.91667	1.14286	0	0.375	0.111111	0.210526	1	0	1	1	1	0	1	0	0	0	0	0	0	0	0	0	0	0	0	0	1	0	0	0
2096	17	1	6	0	0	0	1	0.111111	0	0.5	0	0	1.25	0.428571	0	1	2	1	3.06667	3.08333	1.14286	0.333333	0.8125	0.111111	0.631579	1	0	1	0	0	0	0	0	0	0	0	0	0	0	0	0	0	0	0	0	0	1	0	0
2097	16	0	6	1	0	1	0	0.333333	0	1	0	1.85714	2.75	1.85714	0	1.75	4.5	1.25	3.26667	3.16667	1	0.444444	0.625	0.222222	0.736842	1	1	1	1	0	0	1	1	0	0	0	0	0	0	0	0	0	0	0	0	0	1	1	0
2098	17	0	6	0	0	0	1	0	1	1	1	1.28571	2	1	0.5	2	3.5	2.25	3.66667	4.58333	0.571429	0.333333	0.75	0.222222	0.684211	0	0	0	0	0	0	0	0	0	0	0	0	0	0	0	0	0	0	1	1	1	1	1	1
2099	17	1	6	0	0	0	1	0.111111	0.333333	0.5	0.5	0.285714	1.5	0.142857	0	1	2	1	3.46667	3.5	0.857143	0.777778	0.4375	0.111111	0.473684	0	1	0	0	0	0	1	0	0	0	0	0	0	0	0	0	0	0	0	0	1	1	0	0
2100	17	1	6	0	0	0	0	0.222222	0	0	0.5	0	0.75	0	0	2.25	2.75	1	3.8	3	0.428571	0.111111	0.4375	0.888889	0.631579	1	1	0	0	0	0	1	0	1	0	0	0	0	0	0	0	0	0	0	0	0	0	0	1
2101	17	0	6	0	0	0	1	0	0.140766	1	0	0.428571	0	0	0	1.5	1	1.25	3.79446	3.83333	0	0.222222	0	0	0.0526316	0	0	0	0	0	0	0	0	0	0	0	0	0	0	0	0	0	0	0	0	0.422298	1	1	0
2103	17	0	6	0	0	1	0	0	0.333333	0	0	0.142857	0	0.142857	0	1.25	3.25	1	3.46667	3.66667	0.857143	1	0.75	0	0.736842	0	0	0	0	0	0	0	0	0	0	0	0	0	0	0	0	0	0	0	0	1	0	0	0
2105	17	0	6	0	0	0	1	0	0	0	0	0	0	0	0	1	1.5	1	4.73333	4.5	0	0.444444	0.0625	0	0.0526316	0	0	0	0	0	0	0	0	0	0	0	0	0	0	0	0	0	0	0	0	0	0	0	0
2106	16	0	6	1	0	0	0	0.0555556	0	0	0.5	0	0.25	0.571429	0	1.5	2.25	1.5	4.73333	5	0.142857	0.444444	0.0625	0.222222	0.421053	0	0	0	0	0	0	1	0	0	0	0	0	0	0	0	0	0	0	0	0	0	0	0	0
2107	17	1	6	1	0	0	1	0.0555556	0.333333	0	0	0	0.75	0	0	1.25	2.25	1	3.73333	4	0.571429	0.222222	0.375	0.222222	0.526316	0	0	1	0	0	0	0	0	0	0	0	0	0	0	0	0	0	0	0	0	1	0	0	0
2109	18	1	6	0	0	0	1	0.222222	0	0	0	0.184766	2	0.489708	1	1.75	2.5	1.5	3.26667	4.62401	0.428571	0	0.375	0.111111	0.263158	1	0	1	1	0	0	0	1	0	0	0	0	0	0	0	0	0	0	0	0	0	0	0	0
2110	16	1	6	0	0	0	0	0.0555556	0.333333	0.5	0	0.428571	1.25	0.714286	0	1.5	2.5	1	3.8	3.5	0.428571	0.222222	0.375	0.444444	0.578947	0	0	0	0	0	0	0	0	0	0	1	0	0	0	0	0	0	0	0	0	1	1	0	0
2111	17	1	6	1	0	1	0	0	0	0	0	0	1.5	0	0	1	1	1	3.73333	4.5	0.428571	0.222222	0.1875	0	0.210526	0	0	0	0	0	0	0	0	0	0	0	0	0	0	0	0	0	0	0	0	0	0	0	0
2113	17	0	6	0	0	1	0	0	0	0	0	0	2.5	0.142857	0	1.25	3.25	2.25	2.93333	3.25	0.571429	0.111111	0.4375	0.111111	0.526316	0	0	0	0	0	0	0	0	0	0	0	0	0	0	0	0	0	0	0	0	0	0	0	0
2114	17	0	6	1	0	1	0	0.111111	0	0	1	0.428571	2.5	0.714286	0	1.75	4.25	2.5	2.8108	3	0.857143	1	0.6875	0.222222	0.421053	0	0	0	0	0	0	0	0	0	1	0	0	0	0	0	0	0	1	0	0	0	0	0	1
2115	18	0	6	1	0	0	1	0.166667	0.666667	0	0.5	0.428571	1.75	0.571429	0	1.0212	1.5	1	3.2	3.66667	0.857143	0.888889	0.5625	0.111111	0.526316	0	1	1	0	1	0	0	0	0	0	0	0	0	0	0	0	0	0	1	1	0	0	0	1
2117	18	1	6	0	0	0	0	0.222222	0	0	0	0	0	0	0	1	1.75	1	3.86667	4.16667	0.714286	0.333333	0.5	0.222222	0.368421	1	1	1	0	1	0	0	0	0	0	0	0	0	0	0	0	0	0	0	0	0	0	0	0
2118	16	1	6	0	0	0	0	0.0555556	0	0	0	0.142857	1.5	0	0	2	2	1.75	3.46667	2.5	1	0.333333	0.5	0.222222	0.526316	0	0	0	0	0	0	0	1	0	0	0	0	0	0	0	0	0	0	0	0	0	0	0	0
2121	17	1	6	0	0	1	0	0	0.333333	0	0	0.285714	0	0.428571	0	1.25	1.75	1.25	3.4	3.91667	0.571429	0.111111	1.13457	0.333333	0.789474	0	0	0	0	0	0	0	0	0	0	0	0	0	0	0	0	0	0	0	0	1	0	0	0
2122	17	1	6	0	1	0	1	0	0.333333	0	0	0	0	0.020594	0	1	1.75	1.75	4.86667	4.33333	0.428571	0	0.3125	0.444444	0.315789	0	0	0	0	0	0	0	0	0	0	0	0	0	0	0	0	0	0	0	0	1	0	0	0
2127	17	0	6	0	0	0	0	0.222222	0	0	0	0	0.25	0.571429	0	1	2	1.25	4	4.10084	0.142857	0	0.0625	0	0.0526316	1	1	1	1	0	0	0	0	0	0	0	0	0	0	0	0	0	0	0	0	0	0	0	0
2129	16	1	6	1	0	1	0	0.333333	0.333333	0	0	1.57143	2	1.42857	1	2.25	3.25	3	2.86667	2.83333	1	0.591204	1.25	0.555556	0.947368	1	1	1	1	1	0	1	0	0	0	0	0	0	0	0	0	0	0	1	0	0	0	0	0
2131	17	0	6	1	0	0	1	0.166667	0.333333	0.5	1	1	0.75	1	0	2.5	3.25	2.5	2.4	3.75	0.857143	0.555556	0.9375	0.111111	0.526316	1	1	0	1	0	0	0	0	0	0	0	0	0	0	0	0	0	0	0	0	1	1	0	1
2132	17	1	6	1	0	1	0	0	0.756524	0	0	0.428571	0.25	0.857143	0	2.5	3.75	1	3.53333	4.16667	1	0.555556	0.4375	0.888889	0.736842	0	0	0	0	0	0	0	0	0	0	0	0	0	0	0	0	0	0	1	1	0.269572	0	0	0
2133	19	1	6	0	0	1	0	0	0	0	0	0	1.5	0.142857	0	1.25	3.25	1.25	3.33333	3	1	0.444444	0.8125	0	0.578947	0	0	0	0	0	0	0	0	0	0	0	0	0	0	0	0	0	0	0	0	0	0	0	0
2134	17	1	6	1	0	0	0	0.277778	0.333333	0.5	0.777893	0.571429	1.75	0.142857	0	1.75	2.5	1.75	4	3.08333	0.714286	0.333333	0.375	0.111111	0.315789	1	1	1	1	0	0	0	0	0	0	1	0	0	0	0	0	0	0	0	0	1	1	0	0.555785
2135	17	1	6	0	0	0	1	0.277778	0	0	0	0.428571	0.25	0.285714	0	2	3.5	1.75	3.8	3.5	0.142857	0.333333	0.1875	0.222222	0.473684	0	0	0	0	0	0	0	1	0	1	1	1	0	0	1	0	0	0	0	0	0	0	0	0
2137	17	1	6	1	0	1	0	0	0	0	0	0.142857	0	0.142857	0	2	2.25	1.75	4.2	3.25	0.571429	0	0.1875	0.333333	0.105263	0	0	0	0	0	0	0	0	0	0	0	0	0	0	0	0	0	0	0	0	0	0	0	0
2141	17	0	6	1	0	0	1	0	0	0	0.0416863	0.142857	0.75	0.142857	0	1	1.25	1	3.4	2.83333	0.428571	0	0.1875	0.111111	0.315789	0	0	0	0	0	0	0	0	0	0	0	0	0	0	0	0	0	0	0	0	0	0	0	0
2142	18	0	6	1	0	0	1	0.111111	0.133019	0	0	0.285714	0.5	0.571429	0	1.5	2.75	1	3.86667	3.91667	0.428571	0.222222	0.3125	0.111111	0.631579	1	0	1	0	0	0	0	0	0	0	0	0	0	0	0	0	0	0	0	0	0.399057	0	0	0
2143	19	0	6	1	0	1	0	0	0.333333	0	0	0.428571	1.5	0	0	1	2.75	1.25	3.46667	3.58333	0.714286	0.444444	0.625	0	0.368421	0	0	0	0	0	0	0	0	0	0	0	0	0	0	0	0	0	0	0	0	1	0	0	0
2144	17	0	6	0	0	0	1	0	0.333333	0	0.5	0.142857	0.5	0.285714	0	1.25	2.5	2.25	3.13333	3	1.22639	0.666667	1.02432	0.444444	1.15789	0	0	0	0	0	0	0	0	0	0	0	0	0	0	0	0	0	0	0	0	1	0	0	0
2145	17	1	6	0	0	0	1	0	0	0	0	0	0	0	0	1	2	1.25	4.86667	4.75	0.285714	0	0.0625	0	0.0526316	0	0	0	0	0	0	0	0	0	0	0	0	0	0	0	0	0	0	0	0	0	0	0	0
2147	17	0	6	0	0	0	0	0.0555556	0.155579	0.5	0	0.714286	1.25	0.714286	0	1.25	2.25	1	2.86667	4.08333	0.428571	0.23895	0.3125	0.222222	0.210526	1	0	0	0	0	0	0	0	0	0	0	0	0	0	0	0	0	0	0	0	0.466736	1	0	0
2148	17	0	6	1	0	0	1	0	0.333333	0	0.5	0	0	0	0	2	2.5	2.5	2.86667	2.83333	1	0.444444	0.75	0.333333	0.894737	0	0	0	0	0	0	0	0	0	0	0	0	0	0	0	0	0	0	0	0	1	0	0	0
2154	17	1	6	1	0	0	1	0	0	0	0	0	0	0.285714	0	1	1	1	3.46667	3.08333	0.571429	0.333333	0.6875	0.111111	0.315789	0	0	0	0	0	0	0	0	0	0	0	0	0	0	0	0	0	0	0	0	0	0	0	0
2156	17	1	6	1	0	1	0	0	0	0	0	0	0	0.142857	0	1	2.5	1.5	4	3.25	0.428571	0	0.1875	0.111111	0.105263	0	0	0	0	0	0	0	0	0	0	0	0	0	0	0	0	0	0	0	0	0	0	0	0
2170	17	1	6	1	0	0	0	0	1	0	0	0.714286	0.75	0.857143	0	2.75	3	1.75	3.73333	3.66667	0.285714	0.555556	0.5	0.333333	0.315789	0	0	0	0	0	0	0	0	0	0	0	0	0	0	0	0	0	0	1	1	1	0	0	0
2172	16	0	6	1	0	0	0	0	0.333333	0	0	0.857143	1.5	0.714286	0.5	1.75	4	1.5	3.33333	3.66667	0.285714	0.666667	0.375	0	0.526316	0	0	0	0	0	0	0	0	0	0	0	0	0	0	0	0	0	0	0	0	1	0	0	0
2174	17	0	6	1	0	0	1	0.277778	0.333333	0.5	0.5	0	0.25	0.285714	0	1	1	1	4	3.5	0.714286	0.444444	0.1875	0.111111	0.421053	1	1	1	1	0	0	0	0	0	0	0	0	0	0	0	0	0	1	0	0	1	1	0	1
2175	16	0	6	0	0	1	0	0	0.666667	0	0	0	0	0.142857	0	1	2	1	3.73333	2.83333	0.571429	0.444444	0.3125	0.111111	0.368421	0	0	0	0	0	0	0	0	0	0	0	0	0	0	0	0	0	0	1	1	0	0	0	0
2176	18	1	6	1	0	1	0	0	0	0	0	0.142857	1.5	0.428571	0	1.75	3	2.5	3.6	3.58333	0	0	0.125	0.444444	0.842105	0	0	0	0	0	0	0	0	0	0	0	0	0	0	0	0	0	0	0	0	0	0	0	0
2177	17	1	6	0	0	1	0	0.111111	0.333333	0	0	0	0	0.285714	0	1.75	2	1.5	3.86667	3.66667	0.285714	0	0.0625	0	0.421053	1	0	1	0	0	0	0	0	0	0	0	0	0	0	0	0	0	0	0	0	1	0	0	0
2178	17	1	6	0	0	0	1	0	0	0	0	0.285714	2.25	0.571429	1	1.25	2	1.25	3.13333	3.41667	0.428571	0.111111	0.1875	0	0	0	0	0	0	0	0	0	0	0	0	0	0	0	0	0	0	0	0	0	0	0	0	0	0
2180	17	1	6	0	0	0	0	0.0555556	0.333333	0	0	0.571429	0.5	0.285714	0	3	2.75	3	3.46667	2.58333	0.857143	1.11111	0.9375	0.444444	0.894737	0	0	0	0	0	0	0	1	0	0	0	0	0	0	0	0	0	0	0	0	1	0	0	0
2181	17	1	6	1	0	0	1	0.555556	0.333333	0	0.5	0	1.5	0.142857	0	1	1	1	2.26667	2.83333	1	0.555556	0.875	0.555556	0.473684	1	1	1	1	1	0	1	1	1	0	0	0	0	0	0	1	0	1	0	0	1	0	0	1
2183	17	1	6	1	0	0	1	0	0	0	0	0	1.5	0	0	1.25	3	1.75	3.73333	4.16667	0.142857	0.111111	0	0.111111	0.157895	0	0	0	0	0	0	0	0	0	0	0	0	0	0	0	0	0	0	0	0	0	0	0	0
2184	17	0	6	1	0	0	1	0.0555556	0.333333	0	0	0	1	0	0	1	2.25	1.25	3.2	3.25	0.428571	0.222222	0.1875	0	0.473684	1	0	0	0	0	0	0	0	0	0	0	0	0	0	0	0	0	0	0	0	1	0	0	0
2185	17	0	6	1	0	1	0	0.166667	0.333333	0.5	0	0.571429	1.5	0.285714	0	1.75	1.69247	2.25	3.93333	4.41667	0.285714	0.333333	0.125	0.111111	0.421053	0	1	0	0	0	0	0	1	0	0	0	0	0	0	0	1	0	0	0	0	1	1	0	0
2186	18	0	6	1	0	1	0	0.0555556	0	0	0	0	0	0	0	1	1	1	3.6	3.33333	0.571429	0.555556	0.75	0.111111	0.526316	1	0	0	0	0	0	0	0	0	0	0	0	0	0	0	0	0	0	0	0	0	0	0	0
2187	17	0	6	0	0	1	0	0.111111	0.0543326	0	0	0	0.5	0.142857	0	1	1.5	1	4	4.16667	0.285714	0	0.0625	0.111111	0.537029	0	0	0	0	0	0	0	1	0	0	0	0	0	0	0	0	0	1	0	0	0.162998	0	0	0
2190	17	1	6	1	0	0	1	0	0	0	0	0	0	0.571429	0	1.5	2.25	1.25	4.33333	4.33333	0.285714	0	0.125	0	0.157895	0	0	0	0	0	0	0	0	0	0	0	0	0	0	0	0	0	0	0	0	0	0	0	0
2192	17	1	6	0	0	1	0	0	0	0	0	0	2	0.142857	0	1.5	2.25	1	3.53333	4.33333	0.285714	0	0	0.111111	0.210526	0	0	0	0	0	0	0	0	0	0	0	0	0	0	0	0	0	0	0	0	0	0	0	0
2193	17	1	6	0	0	1	0	0.444444	0.333333	0	0	1	2	1	1	2.5	2.25	2.25	2.86667	3	0.714286	0.777778	1	0.777778	0.894737	1	1	1	1	1	0	1	1	1	0	0	0	0	0	0	0	0	0	1	0	0	0	0	0
2194	18	1	6	0	0	1	0	0.277778	1	0.5	1	1.28571	1.5	0.285714	1	1.25	2.81496	2	3	3.58333	0.857143	0.888889	0.6875	0.666667	0.578947	1	1	1	1	0	0	0	1	0	0	0	0	0	0	0	0	0	0	1	1	1	1	0	1
2195	17	1	6	0	0	1	0	0.388889	0.20493	0	0	1.42857	2	1.28571	2	3	3.75	3	3.93333	2.54912	0.857143	0	0.4375	0	0.684211	1	0	1	1	0	0	1	0	1	1	0	1	0	0	0	0	0	0	0	0	0.61479	0	0	0
2197	17	0	6	0	0	1	0	0	0	0	0	0	1.25	0.142857	0	1	2.25	1.25	2.93333	3.66667	0.428571	0.444444	0.125	0	0.210526	0	0	0	0	0	0	0	0	0	0	0	0	0	0	0	0	0	0	0	0	0	0	0	0
2198	17	0	6	1	0	0	0	0	0	0	0	0.571429	0.5	0.285714	0	2	3.75	3	3.4	4.25	0.285714	0.111111	0.1875	0.444444	0.421053	0	0	0	0	0	0	0	0	0	0	0	0	0	0	0	0	0	0	0	0	0	0	0	0
2199	16	0	6	1	0	0	1	0	0.666667	0	0	0.285714	1.5	0.714286	0	2	3	1.25	3.6	3.16667	1.42857	0.333333	0.6875	0.111111	0.368421	0	0	0	0	0	0	0	0	0	0	0	0	0	0	0	0	0	0	1	1	0	0	0	0
2216	17	1	6	0	0	0	0	0	0.333333	0	0	0.428571	0.25	0.428571	0	2.5	3.25	2.5	3.86667	3.5	0.428571	0	0.125	0.222222	0.842105	0	0	0	0	0	0	0	0	0	0	0	0	0	0	0	0	0	0	1	0	0	0	0	0
2220	17	0	6	0	0	0	1	0.333333	0.333333	0.5	0	0	0.25	0.142857	0	1	1	1.25	3.53333	4.16667	0.428571	0.222222	0.3125	0.222222	0.421053	1	1	1	1	1	0	1	0	0	0	0	0	0	0	0	0	0	0	0	0	1	1	0	0
2222	17	1	6	1	0	0	1	0.333333	0.333333	0.5	0	0	0.25	0.142857	0	1	1	1.25	3.73333	4.75	0.285714	0.333333	0.25	0.111111	0.210526	1	1	1	1	1	0	1	0	0	0	0	0	0	0	0	0	0	0	0	0	1	1	0	0
2223	17	1	6	1	0	1	0	0.111111	0	0.5	0	0.285714	0	0.714286	0	1	1.75	1.75	4.13333	4.25	0.285714	0.444444	0.25	0.111111	0.368421	1	0	0	0	0	0	0	1	0	0	0	0	0	0	0	0	0	0	0	0	0	1	0	0
3001	17	0	6	0	0	1	0	0.0555556	0	0	0	0	1	0	0	2	2	2	3.6	3.83333	0.714286	0.444444	0.875	0.111111	0.473684	1	0	0	0	0	0	0	0	0	0	0	0	0	0	0	0	0	0	0	0	0	0	0	0
3003	17	1	6	0	0	1	0	0	0.333333	0	0.5	0.285714	2.75	0.142857	0.5	2.75	3.5	2.75	3.46667	3	0.571429	0.777778	0.625	0.666667	0.684211	0	0	0	0	0	0	0	0	0	0	0	0	0	0	0	0	0	0	0	0	1	0	0	1
3005	17	1	6	0	0	0	1	0.222222	0.19117	1	0	0	0.75	0	0	1	1.75	1	3.33333	3.5	0.714286	0.444444	0.5625	0.111111	0.263158	1	1	1	0	1	0	0	0	0	0	0	0	0	0	0	0	0	0	0	0	0.573509	1	1	0
3006	16	1	6	1	0	0	1	0.222222	0.333333	0	0	0.428571	1.5	0.571429	0	2	3.25	2.5	3.93333	4.16667	0.571429	0.222222	0.5625	0.111111	0.526316	0	1	1	1	0	0	1	0	0	0	0	0	0	0	0	0	0	0	0	0	1	0	0	0
3007	16	0	6	1	0	0	1	0.0555556	0	0	0	0.428571	1	0.714286	0	1.5	2.25	1	3.86667	3.83333	0.857143	0.444444	0.75	0	0.157895	1	0	0	0	0	0	0	0	0	0	0	0	0	0	0	0	0	0	0	0	0	0	0	0
3008	16	0	6	0	0	0	1	0.222222	0	0.5	0	0	0.75	0	0	2	1	1	3.4	2.75	0.285714	0.666667	0.0625	0	0.105263	1	1	1	0	0	0	1	0	0	0	0	0	0	0	0	0	0	0	0	0	0	1	0	0
3009	16	1	6	1	0	0	1	0.277778	0	0	0	0.857143	1.5	0.571429	1	1	1.5	1.25	3.53333	4	0.285714	0.222222	0.25	0.111111	0.263158	1	1	1	1	0	0	1	0	0	0	0	0	0	0	0	0	0	0	0	0	0	0	0	0
3010	15	1	6	0	0	0	1	0	0.333333	0	0	0.428571	0.25	0.571429	0.5	1	1	1.5	3.73333	4.75	0.571429	0	0.125	0	0.210526	0	0	0	0	0	0	0	0	0	0	0	0	0	0	0	0	0	0	1	0	0	0	0	0
3013	17	0	6	0	0	0	1	0.833333	1	1	1	1	0.25	0.857143	0	3.25	3.13425	2.25	3.43677	4	0.428571	1.22222	0.5012	0.127602	0.209855	1	1	1	1	1	1	1	1	1	1	1	0	1	0	1	1	0	1	1	1	1	1	1	1
3015	17	1	6	1	0	1	0	0.0555556	0	0	0	0.285714	0.5	0.857143	1	2.75	2.75	1.75	4	3.41667	0.714286	0.555556	0.125	0	0.578947	0	0	0	0	0	0	0	0	0	0	1	0	0	0	0	0	0	0	0	0	0	0	0	0
3017	17	0	6	1	0	0	1	0.117494	0	0	0	0.285714	0	0.285714	0	1	1.5	1	4.4	4.5	0.571429	0.333333	0.25	0	0.368421	1	1	0	0	0	0	0	0.114899	0	0	0	0	0	0	0	0	0	0	0	0	0	0	0	0
3021	17	0	6	1	0	0	1	0.166667	0	0	0	0	0	0	0	1.25	2	1	3.26667	3.91667	0.714286	0.111111	0.25	0	0.526316	1	0	1	1	0	0	0	0	0	0	0	0	0	0	0	0	0	0	0	0	0	0	0	0
3022	16	0	6	1	0	1	0	0	0	0	0	0.428571	0.25	0.571429	0	2	3.25	2.75	3.86667	3.33333	0.857143	0.888889	0.4375	0.111111	0.789474	0	0	0	0	0	0	0	0	0	0	0	0	0	0	0	0	0	0	0	0	0	0	0	0
3023	17	1	6	0	0	0	1	0.166667	0	0	0	0.142857	1.5	0.571429	0	2.5	2.5	1.25	3.13333	3.5	0.428571	0	0.3125	0	0.315789	1	1	1	0	0	0	0	0	0	0	0	0	0	0	0	0	0	0	0	0	0	0	0	0
3024	17	1	6	0	0	0	1	0.166667	0	1	0	0.428571	1	0.857143	0	2.75	2.75	2	3.8	3.33333	0.571429	0.111111	0.125	0.222222	0.368421	0	1	1	1	0	0	0	0	0	0	0	0	0	0	0	0	0	0	0	0	0	1	1	0
3026	17	0	6	1	0	0	1	0.222222	0.333333	1	1	1.71429	0.5	1.14286	0.5	2	3.25	1.5	4.26667	4.08333	1	0.666667	0.625	0	0.368421	1	0	1	1	0	0	0	0	0	0	1	0	0	0	0	0	0	0	0	0	1	1	1	1
3027	17	0	6	0	0	0	1	0.0555556	1	0.5	0.5	0.714286	0.75	0.714286	0	3	2	1.25	4.33333	3.66667	1	0.777778	0.9375	0.111111	0.684211	0	0	0	0	0	0	1	0	0	0	0	0	0	0	0	0	0	0	1	1	1	1	0	1
3029	16	0	6	0	0	1	0	0	0.333333	0.5	0	0.571429	1.25	1.28571	1	3	3.5	2.5	4.13333	3.08333	0.857143	0.111111	0.75	0.333333	0.368421	0	0	0	0	0	0	0	0	0	0	0	0	0	0	0	0	0	0	1	0	0	1	0	0
3031	18	1	6	0	0	1	0	0.166667	0.333333	0	0	0.142857	0	0.142857	0	1.5	2.25	1.25	2.86667	3	0.857143	0.222222	0.625	0	0.263158	1	1	0	0	0	0	0	0	0	0	1	0	0	0	0	0	0	0	0	0	1	0	0	0
3032	17	0	6	0	0	1	0	0	0.666667	0.5	1	0.428571	1	0.714286	0	3.5	1.75	3	3.13333	3.08333	1.14286	0.666667	0.4375	0	0.315789	0	0	0	0	0	0	0	0	0	0	0	0	0	0	0	0	0	0	1	0	1	1	0	1
3033	16	0	6	0	0	1	0	0.333333	1	1	0.5	1.14286	2	1.57143	1.5	2.27402	3	1.89941	3.13333	2.16667	0.714286	0.222222	0.3125	0	0.842105	1	1	1	1	0	0	0	0	1	1	0	0	0	0	0	0	0	0	1	1	1	1	1	1
3034	17	0	6	1	0	0	0	0	0.333333	0.5	0	0.428571	0.5	0.857143	0	1	1.75	1.25	3.73333	4.75	0.857143	0	0.25	0.222222	0.421053	0	0	0	0	0	0	0	0	0	0	0	0	0	0	0	0	0	0	0	0	1	1	0	0
3038	17	0	6	0	0	0	1	0	0	0	0	0	0	0	0	1.75	2.5	1	3.66667	2.66667	0.714286	0.333333	0.4375	0.111111	0.526316	0	0	0	0	0	0	0	0	0	0	0	0	0	0	0	0	0	0	0	0	0	0	0	0
3041	17	0	6	0	0	0	1	0	0	0	0	0.142857	0.25	0.285714	0	2	1.75	1.25	4.8	4.58333	0.857143	0.444444	0.4375	0.111111	0.473684	0	0	0	0	0	0	0	0	0	0	0	0	0	0	0	0	0	0	0	0	0	0	0	0
3043	16	1	6	0	0	0	1	0.444444	0.666667	0	1	0.285714	0.75	1.42857	0	1.75	3.5	1.75	3.4	2.75	1	0.666667	0.75	0.111111	0.473684	0	0	0	1	0	0	1	1	1	1	1	1	0	0	1	0	0	0	1	0	1	0	0	1
3048	16	0	6	0	1	1	0	0	0	0	0	0	2	0	0	1.75	3	2.25	2.8	3.33333	0.428571	0.111111	1	0.111111	0.894737	0	0	0	0	0	0	0	0	0	0	0	0	0	0	0	0	0	0	0	0	0	0	0	0
3050	17	1	6	1	0	0	1	0.5	0.333333	0.5	0	0.142857	0.75	0.571429	0	2.25	2.5	2	3.13333	3.83333	0.571429	0.444444	0.6875	0	0.368421	1	1	1	1	1	0	1	1	1	1	0	0	0	0	0	0	0	0	0	0	1	1	0	0
3051	14	1	6	0	1	0	1	0	0	0	0	0.142857	0.5	0.285714	0	2.25	3.25	1.75	3.2	3	0.857143	0.777778	0.75	0.222222	0.473684	0	0	0	0	0	0	0	0	0	0	0	0	0	0	0	0	0	0	0	0	0	0	0	0
3053	16	1	6	0	0	1	0	0	0.666667	0.5	1	1.42857	1.75	1.14286	1.5	1.75	2.25	1.5	3	3.08333	1.14286	0.666667	0.4375	0.111111	0.315789	0	0	0	0	0	0	0	0	0	0	0	0	0	0	0	0	0	0	1	0	1	1	0	1
3054	18	1	6	0	0	0	0	0.0555556	0	0	0	0.571429	1.5	0.428571	0	1.75	3.5	2.75	4.33333	2.66667	1	0.333333	0.875	0.333333	0.894737	0	0	0	0	0	0	0	0	0	1	0	0	0	0	0	0	0	0	0	0	0	0	0	0
3055	16	0	6	1	0	0	1	0.388889	0	1	0	1	2	1	1	2.47488	2	2.25	4.38823	3.41667	0.714286	1	0.4375	0.111111	0.684211	1	1	1	1	1	0	1	0	0	0	1	0	0	0	0	0	0	0	0	0	0	1	1	0
3056	17	1	6	0	0	0	0	0	0.333333	0	0	0.857143	2	0.571429	0	2	1.75	2.25	3.53333	2.58333	0.428571	0.222222	0.375	0.666667	0.684211	0	0	0	0	0	0	0	0	0	0	0	0	0	0	0	0	0	0	0	0	1	0	0	0
3057	17	1	6	1	0	0	1	0.00100927	0.333333	0	0	0.714286	1.75	1	0	1.75	1.75	2	3.66667	3.33333	0.857143	0.444444	0.625	0.333333	0.578947	0	0	0	0	0	0	0	0	0	0	0.0181669	0	0	0	0	0	0	0	0	0	1	0	0	0
3062	16	0	6	0	0	0	1	0.111111	0.333333	0	0	0.428571	1	0.714286	0	1.75	1.75	1.75	4.33333	3.91667	0.428571	0.111111	0.25	0.111111	0.210526	0	0	1	0	0	0	1	0	0	0	0	0	0	0	0	0	0	0	0	0	1	0	0	0
3063	17	0	6	1	0	0	1	0.0555556	0.666667	0	0.5	0.714286	0	0.142857	1	1.25	1.5	1	2.2	4.08333	0.428571	0.777778	1.0625	0.222222	0.947368	1	0	0	0	0	0	0	0	0	0	0	0	0	0	0	0	0	0	1	0	1	0	0	0
3064	16	1	6	0	0	0	1	0.111111	0	0	0	0.428571	1.5	0.285714	1	1	2.75	1.5	3.13333	3	0.857143	0.222222	0.625	0.222222	0.736842	1	1	0	0	0	0	0	0	0	0	0	0	0	0	0	0	0	0	0	0	0	0	0	0
3065	18	1	6	0	0	0	1	0	0.333333	0	0	0.714286	2	0.428571	0.5	1	2.5	1.5	2.86667	2.25	0.857143	0.109919	0.6875	0.222222	0.315789	0	0	0	0	0	0	0	0	0	0	0	0	0	0	0	0	0	0	0	0	1	0	0	0
3066	16	0	6	0	0	0	0	0	0.666667	0.5	0	0.428571	1.5	0.571429	0	2.25	2.75	2	3.26667	3.25	1	0.444444	1.0625	0.222222	0.526316	0	0	0	0	0	0	0	0	0	0	0	0	0	0	0	0	0	0	1	1	0	1	0	0
3070	16	1	6	0	1	0	1	0.0555556	0.333333	0	0	0.285714	0.75	0.857143	0	2.25	2.75	1.75	3.46667	4	0.285714	0.777778	0.0625	0	0.105263	0	0	1	0	0	0	0	0	0	0	0	0	0	0	0	0	0	0	1	0	0	0	0	0
3072	16	0	6	0	0	1	0	0.0555556	1	0.5	0.5	0.285714	0	0.714286	0.5	3	3	2.75	3.26667	3.91667	1.42857	0.333333	1.5625	0.222222	0.789474	0	1	0	0	0	0	0	0	0	0	0	0	0	0	0	0	0	0	1	1	1	1	0	0
3073	16	0	6	1	0	0	1	0.0555556	0.333333	0	0	0.285714	0.75	1	0	2.25	1.75	1.25	3.46667	4	0.857143	0.888889	0.75	0	0.263158	1	0	0	0	0	0	0	0	0	0	0	0	0	0	0	0	0	0	0	0	1	0	0	0
3075	16	1	6	1	0	0	1	0.111111	0.666667	0	0.5	0.571429	2.5	1.28571	0.5	2	2.75	1	3.13333	3.66667	0.714286	0.888889	0.5	0.333333	0.684211	0	0	0	0	0	0	0	0	0	1	1	0	0	0	0	0	0	0	1	0	1	0	0	1
3076	16	1	6	0	0	0	1	0	0.333333	0	0	0.285714	1	1	0.5	1.25	2.5	1.75	3.4	3.5	0.857143	0.555556	0.5	0.222222	0.789474	0	0	0	0	0	0	0	0	0	0	0	0	0	0	0	0	0	0	0	0	1	0	0	0
3077	17	0	6	0	0	1	0	0	0.333333	0	0	0.142857	1	0.428571	0	2.75	2.75	1.75	3.13333	3.66667	0.571429	0.444444	0.6875	0.555556	0.842105	0	0	0	0	0	0	0	0	0	0	0	0	0	0	0	0	0	0	0	0	1	0	0	0
3078	16	0	6	0	0	1	0	0.111111	0	0	0	0.285714	1.25	0.428571	0.5	1.5	1.67683	1.25	3.73333	2.75	1	0.444444	0.375	0.111111	0.315789	0	0	1	0	0	0	1	0	0	0	0	0	0	0	0	0	0	0	0	0	0	0	0	0
3079	16	1	6	0	0	0	1	0.111111	0.333333	0	0	0.714286	1	1.28571	0	2.25	2.25	2.75	3.73333	2.66667	0.857143	0.111111	0.3125	0.111111	0.368421	0	0	1	0	0	0	0	1	0	0	0	0	0	0	0	0	0	0	0	0	1	0	0	0
3081	16	0	6	1	0	0	1	0.0555556	0	1	0	0.571429	1.25	0.428571	0	1.5	2.25	1.25	4	3.5	0.285714	0.444444	0.375	0	0.157895	0	0	1	0	0	0	0	0	0	0	0	0	0	0	0	0	0	0	0	0	0	1	1	0
3083	16	1	6	1	0	0	0	0.333333	0.333333	0.5	1	0.428571	1.5	0.857143	0	1.75	3	1.5	2.6	3	1.14286	0.888889	1	0.222222	1.05263	1	0	1	1	1	0	1	0	0	0	1	0	0	0	0	0	0	0	0	0	1	1	0	1
3087	17	1	6	0	0	0	1	0.388889	0.333333	0.5	1	1	1.75	1.14286	0.5	2	1.75	1.75	3.13333	3.58333	1.14286	0.666667	0.6875	0.222222	0.894737	1	1	0	1	1	0	1	1	1	0	0	0	0	0	0	0	0	0	0	0	1	1	0	1
3092	17	0	6	1	0	0	0	0.0555556	0.333333	0	0	0.571429	1.25	0.571429	0	1.5	2.5	1.75	3.46667	4	0.428571	0.555556	0.625	0.444444	0.421053	1	0	0	0	0	0	0	0	0	0	0	0	0	0	0	0	0	0	0	0	1	0	0	0
3097	17	0	6	0	0	0	1	0.277778	0.333333	0	0	0.571429	0.75	0.428571	0	2	1	1	3.2	2.75	1	0.555556	0.5625	0	0.157895	1	1	0	0	1	1	1	0	0	0	0	0	0	0	0	0	0	0	0	0	1	0	0	0
3098	16	1	6	1	0	0	1	0.111111	0.333333	0.5	0	0.142857	2	0.714286	0	1.75	2.25	1.75	2.8	2.83333	1	0.666667	0.5625	0	0.526316	0	0	1	0	0	0	1	0	0	0	0	0	0	0	0	0	0	0	1	0	0	1	0	0
3100	17	1	6	1	0	0	0	0.611111	1	0.5	0.5	0.164831	0	0.857143	0	3	4	3.25	3.93333	2.41667	0.714286	0.555556	0.375	0.444444	0.736842	1	0	1	1	1	1	1	1	1	1	1	0	0	0	1	0	0	0	1	1	1	1	0	0
3103	17	0	6	1	0	1	0	0.166667	0.666667	0	0.5	1	1.5	1	0.5	1.5	3	1.5	3.6	3.66667	0.639104	0.555556	0.912808	0.165038	0.718352	0	0	1	0	0	0	1	0	0	0	0	0	0	0	0	1	0	0	1	0	1	0	0	1
3104	16	1	6	0	0	1	0	0.0555556	0	0	0	0	0	0.285714	0	1.75	1.75	1.75	3	3.41667	0.714286	0.555556	0.375	0	0.105263	0	0	1	0	0	0	0	0	0	0	0	0	0	0	0	0	0	0	0	0	0	0	0	0
3107	16	0	6	0	0	1	0	0	0	0	0	0	3	0	0	1	2	1	3.86667	4.08333	0.714286	0.666667	0.375	0.222222	0.210526	0	0	0	0	0	0	0	0	0	0	0	0	0	0	0	0	0	0	0	0	0	0	0	0
3109	17	0	6	0	0	0	1	0.333333	1	0.5	1	0.285714	1.25	0.857143	0	3.25	2.25	1	4.4	4.7273	0.428571	0.666667	0.3125	0.222222	0.631579	1	1	1	1	0	0	1	0	0	0	0	0	0	0	0	1	0	0	1	1	1	1	0	1
3110	16	1	6	0	0	0	0	0.0555556	0	0	0	0	0	0	0	1	2.5	1.75	3.4	3.08333	0.857143	0.111111	0.25	0.111111	0.263158	1	0	0	0	0	0	0	0	0	0	0	0	0	0	0	0	0	0	0	0	0	0	0	0
3116	17	0	6	0	0	0	0	0	0.333333	0	0	0.0484538	0.5	0.428571	0	1.25	2.25	1.5	3.2	3.75	1	0.444444	0.125	0	0.368421	0	0	0	0	0	0	0	0	0	0	0	0	0	0	0	0	0	0	0	0	1	0	0	0
3117	19	1	6	0	1	0	1	0.0555556	0.103838	0	0	0	0	0	0	2	1	1	4.33333	4.5	0.428571	0	0	0	0.157895	1	0	0	0	0	0	0	0	0	0	0	0	0	0	0	0	0	0	0	0	0.311513	0	0	0
3118	18	0	6	0	0	1	0	0.222222	0	0	0	0.428571	0.5	0.857143	0	1.75	2	2.5	3.2	3.83333	0.857143	0.777778	0.6875	0	0.368421	0	1	1	1	0	0	0	1	0	0	0	0	0	0	0	0	0	0	0	0	0	0	0	0
3119	18	0	6	1	0	1	0	0	0	0	0	0.285714	0.25	0.571429	0	2.75	2.75	2.75	3.6	4.33333	0.571429	0.777778	0.375	0.111111	0.526316	0	0	0	0	0	0	0	0	0	0	0	0	0	0	0	0	0	0	0	0	0	0	0	0
3123	19	0	6	1	0	0	0	0.222222	0	0.5	0	0.285714	1.25	0.142857	0	1	1.75	1	2.93333	3.1914	0.285714	0.555556	0.875	0.444444	0.684211	0	0	1	1	0	0	0	1	0	0	1	0	0	0	0	0	0	0	0	0	0	1	0	0
3124	19	1	6	0	0	1	0	0.333333	0	0.5	0	0	1.5	0	0	3.25	4	3.5	3.53333	3.83333	0.428571	0.555556	0.6875	0.111111	0.631579	1	1	1	1	1	0	1	0	0	0	0	0	0	0	0	0	0	0	0	0	0	1	0	0
3125	17	1	6	0	0	0	1	0	0.333333	0	0	0.428571	0	0.285714	0	1	1.25	1	3.46667	3.08333	0.714286	0.555556	0.375	0.222222	0.473684	0	0	0	0	0	0	0	0	0	0	0	0	0	0	0	0	0	0	0	0	1	0	0	0
3126	18	1	6	0	0	1	0	0.5	0.333333	0	1	0.571429	2.5	0.714286	0	3.75	3.25	3.5	2.73333	3.16667	1.14286	1.11111	1.25	1	1.21053	1	1	1	0	0	0	1	1	1	1	0	1	0	0	0	0	0	1	1	0	0	0	0	1
3128	18	0	6	1	0	0	1	0.111111	0.333333	0	1	0.428571	1.5	1.28571	0	3	3	2.25	3.93333	4.41667	0.142857	0.111111	0	0	0.0526316	0	1	1	0	0	0	0	0	0	0	0	0	0	0	0	0	0	0	0	0	1	0	0	1
3129	18	0	6	1	0	0	0	0.277778	0.333333	0.5	0	1	0.5	0.714286	0	3	2.75	2	2.26667	2.58333	1.28571	1.77778	1.6875	0.555556	1.21053	1	1	0	1	0	0	1	0	1	0	0	0	0	0	0	0	0	0	0	0	1	1	0	0
3131	17	0	6	0	1	0	1	0	0.666667	0	0	0.285714	0.25	0.428571	0	1	1.5	2.75	2.26667	3.16667	1	1.55556	1.25	0.222222	1.15789	0	0	0	0	0	0	0	0	0	0	0	0	0	0	0	0	0	0	1	0	1	0	0	0
3132	17	0	6	0	0	0	0	0	0	0	0	0.428571	0.25	0.714286	0	1	1.25	1	4.4	3.91667	0.714286	0.555556	0.5	0.111111	0.315789	0	0	0	0	0	0	0	0	0	0	0	0	0	0	0	0	0	0	0	0	0	0	0	0
3133	18	0	6	0	0	0	1	0	1	0	0	0.714286	0.25	0.428571	0	1	2.5	1.5	2.53333	4	1.14286	0.444444	0.75	0	0.421053	0	0	0	0	0	0	0	0	0	0	0	0	0	0	0	0	0	0	1	1	1	0	0	0
3135	18	0	6	1	0	0	0	0.0555556	0	0.5	0	0	1.75	0.714286	0	1.68943	3	1.25	3.83184	3.83333	1.14286	0.888889	0.5	0.333333	0.526316	0	0	0	0	0	0	0	0	0	0	1	0	0	0	0	0	0	0	0	0	0	1	0	0
3136	17	0	6	0	0	0	1	0.611111	0.666667	1	1	1	2.25	1.14286	0.5	2.5	2	1.25	3.86667	3.75	0.571429	0.666667	0.75	0.111111	0.842105	1	1	1	1	1	0	1	1	1	1	1	0	0	0	1	0	0	0	1	0	1	1	1	1
3138	17	1	6	0	0	1	0	0	0	0	0	0	1.5	0.285714	0	1.25	2.5	2.25	3.2	3.66667	0.571429	-0.00943337	0.3125	0.222222	0.263158	0	0	0	0	0	0	0	0	0	0	0	0	0	0	0	0	0	0	0	0	0	0	0	0
3140	19	0	6	1	0	1	0	0	0.0762451	0	0	0.149518	0.5	0.285714	0	1.25	1.75	1.5	3.46667	3.16667	0.857143	0.666667	0.4375	0.222222	0.684211	0	0	0	0	0	0	0	0	0	0	0	0	0	0	0	0	0	0	0	0	0.228735	0	0	0
3141	20	0	6	1	0	0	1	0.333333	1	1	0.5	0.714286	1.75	0.814504	1	1.25	2.25	1	3.4	3.5	0.857143	1.11111	1	0.222222	0.421053	1	1	1	1	0	0	1	0	0	0	1	0	0	0	0	0	0	0	1	1	1	1	1	1
3144	19	1	6	0	0	0	1	0.166667	0.333333	0	0	0.142857	0.5	0	0	1.5	2	1.5	3.66667	3.58333	0.428571	0.111111	0.3125	0	0.315789	0	0	1	1	0	0	1	0	0	0	0	0	0	0	0	0	0	0	0	0	1	0	0	0
3145	18	1	6	0	0	0	1	0	0.333333	0	0	0	0	0.285714	0	1.5	1.5	1.25	4.26667	4	0.428571	0.111111	0.125	0.111111	0.210526	0	0	0	0	0	0	0	0	0	0	0	0	0	0	0	0	0	0	0	0	1	0	0	0
3147	17	0	6	0	0	0	1	0.166667	0.152647	0	0	0.285714	1.25	0.285714	0	2.5	2.75	2	3.8	3	0.714286	0.222222	0.375	0.111111	0.210526	0	0	1	1	0	0	1	0	0	0	0	0	0	0	0	0	0	0	0	0	0.457941	0	0	0
3148	17	0	6	1	0	0	1	0	0	0	0	0	1	0.0331498	0	1.25	1	1.25	3.2	3.83333	0.857143	1.11111	0.8125	0.444444	0.578947	0	0	0	0	0	0	0	0	0	0	0	0	0	0	0	0	0	0	0	0	0	0	0	0
3149	17	0	6	0	1	0	1	0.388889	0.333333	1	0	0.428571	0.25	0.571429	0	1.5	1.75	1.25	3.66632	3.66667	0.714286	0.333333	0.5625	0.111111	0.263158	0	1	1	1	1	0	1	1	0	0	1	0	0	0	0	0	0	0	0	0	1	1	1	0
3150	18	0	6	1	0	0	1	0.388889	0.333333	0.5	0	0.142857	0	0.285714	0	1.25	2	1.5	3.46667	3	1.57143	0.444444	0.9375	0.222222	0.947368	1	1	1	1	1	0	1	0	1	0	0	0	0	0	0	0	0	0	0	0	1	1	0	0
3152	18	1	6	0	1	0	1	0.0555556	0.105426	0	0	0	0.75	0.142857	0	1.25	1.75	1.25	3.71783	3.08333	0.428571	0	0.125	0	0.421053	0	0	1	0	0	0	0	0	0	0	0	0	0	0	0	0	0	0	0	0	0.316279	0	0	0
3153	17	1	6	1	0	1	0	0.111111	0.333333	0	0.5	0	0.75	0.0128473	0	1.25	2	1	3.6	3.08333	1.14286	0.111111	1.25	0.333333	0.421053	1	1	0	0	0	0	0	0	0	0	0	0	0	0	0	0	0	0	0	0	1	0	0	0
3154	18	1	6	0	0	0	1	0	0	0	0	0	0.75	0.142857	0	3	3	2.75	4.2	3.16667	0.714286	0.111111	0.125	0	0.421053	0	0	0	0	0	0	0	0	0	0	0	0	0	0	0	0	0	0	0	0	0	0	0	0
3155	18	1	6	0	0	1	0	0	0.333333	0	0	0	0	0	0	2	2	1	4.93333	4.91667	0.285714	0.111111	0.0625	0	0.0526316	0	0	0	0	0	0	0	0	0	0	0	0	0	0	0	0	0	0	0	0	1	0	0	0
3156	19	1	6	0	0	0	1	0	0	0	0	0	1.25	0	0	1	2.5	1.5	2.86667	3.91667	1.14286	0.852716	0.6875	0.111111	0.473684	0	0	0	0	0	0	0	0	0	0	0	0	0	0	0	0	0	0	0	0	0	0	0	0
3157	19	1	6	0	0	0	1	0	0	0.5	0	0.142857	0.25	0.714286	0	1.75	1.75	1.25	3.86667	3.19969	0.714286	0.111111	0.375	0.111111	0.473684	0	0	0	0	0	0	0	0	0	0	0	0	0	0	0	0	0	0	0	0	0	1	0	0
3158	17	0	6	0	0	0	1	0	0.333333	0	0	0	1.25	0	0	2	2.5	1.5	2.46667	3.75	1	1	1.8125	0.222222	0.631579	0	0	0	0	0	0	0	0	0	0	0	0	0	0	0	0	0	0	0	0	1	0	0	0
3161	17	0	6	1	0	1	0	0.0555556	0	0	0	0.714286	1	0.571429	0.5	2.25	3.75	2.25	3	2.66667	0.914343	0.777778	0.75	0.222222	0.473684	0	0	1	0	0	0	0	0	0	0	0	0	0	0	0	0	0	0	0	0	0	0	0	0
3164	17	0	6	0	1	1	0	0	0	0	0	0	2.5	0.142857	0	2.5	2.5	2	3.66667	3.75	0.571429	0.555556	0.5	0	0.263158	0	0	0	0	0	0	0	0	0	0	0	0	0	0	0	0	0	0	0	0	0	0	0	0
3165	18	0	6	1	0	0	1	0.277778	0.666667	0.5	0.5	1.42857	1.75	1.57143	0	2	3	2.5	3	3	1.42857	0.777778	1.1875	0.222222	0.894737	1	1	1	0	0	0	1	1	0	0	0	0	0	0	0	0	0	0	1	0	1	1	0	1
3167	18	0	6	0	0	1	0	0	0	0	0	0	1	0.285714	0	2	3.25	1.25	4	3.41667	1.14286	0.888889	0.6875	0.222222	0.315789	0	0	0	0	0	0	0	0	0	0	0	0	0	0	0	0	0	0	0	0	0	0	0	0
3170	17	0	6	0	0	1	0	0.111111	0.333333	0	0	0.142857	1.25	0.714286	0	2.25	3	2	3.4	3.25	0.285714	0.111111	0.1875	0.222222	0.947368	0	0	1	0	0	0	1	0	0	0	0	0	0	0	0	0	0	0	0	0	1	0	0	0
3172	17	0	6	0	1	0	1	0.444444	1	0.5	0	0.714286	1	0.714286	0.5	1.5	2	1.5	2.53333	3.25	0.857143	0.222222	1.1875	0	0.368421	1	1	1	1	1	0	0	1	0	1	1	0	0	0	0	0	0	0	1	1	1	1	0	0
3173	18	0	6	0	0	0	1	0.111111	0.333333	0	0.5	0	2.25	0.142857	0.5	1	3	1.5	2.73333	3.58333	1	0.777778	1.125	0.444444	0.808806	1	1	0	0	0	0	0	0	0	0	0	0	0	0	0	0	0	0	0	0	1	0	0	0
3176	17	0	6	0	0	0	1	0.444444	1	1	0.5	0.857143	0.75	1	0	2	2.75	1.5	3	2.41667	1.28571	1	1.5	0.222222	0.736842	1	1	1	0	0	0	1	1	1	1	1	0	0	0	0	0	0	0	1	1	1	1	1	1
3178	17	0	6	0	1	0	1	0.111111	0.333333	0.5	0	0.285714	0.5	1	0	1.5	2.75	1.5	2.86667	4.41667	0.428571	0.555556	0.5	0.111111	0.473684	1	0	0	0	0	0	1	0	0	0	0	0	0	0	0	0	0	0	0	0	1	1	0	0
3182	18	0	6	0	0	1	0	0	0	0	0	0	0.5	0.142857	0	2	2.5	1	2.94728	3.20768	1	0.852668	1.0625	0.111111	0.736842	0	0	0	0	0	0	0	0	0	0	0	0	0	0	0	0	0	0	0	0	0	0	0	0
3183	18	1	6	1	0	0	1	0.333333	0	0.5	0.5	0.142857	3	0.714286	0	1.75	2.5	1.5	3.06667	3.58333	1	0.555556	0.875	0.666667	0.894737	1	1	0	1	0	0	1	1	0	0	1	0	0	0	0	0	0	0	0	0	0	1	0	0
3198	18	0	6	1	0	0	1	0	0	0	0	0	0.5	0.285714	0	1	2.5	1.25	3.33333	3.91667	0.714286	0.333333	0.6875	0.111111	0.368421	0	0	0	0	0	0	0	0	0	0	0	0	0	0	0	0	0	0	0	0	0	0	0	0
3203	18	0	6	0	0	0	1	0.166667	0.333333	0.5	0	0.142857	2	0.857143	0	2	2	1.75	2.86667	3.75	1	0.333333	1.1875	0.111111	1	0	1	1	0	0	0	0	1	0	0	0	0	0	0	0	0	0	0	0	0	1	1	0	0
3207	18	0	6	0	0	1	0	0.388889	0	0.5	0	0	0.75	0	0	1.5	2.5	1.25	2.93333	2.41667	1.28571	0.555556	1	0	0.526316	1	1	1	1	0	0	1	1	1	0	0	0	0	0	0	0	0	0	0	0	0	1	0	0
3208	18	0	6	0	0	0	1	0	1	0	0	0.571429	2	0.571429	0	2	3.5	1.25	2.53333	2	1.28571	0.444444	1	0.111111	0.684211	0	0	0	0	0	0	0	0	0	0	0	0	0	0	0	0	0	0	1	1	1	0	0	0
3214	20	0	6	0	0	0	1	0.444444	0.333333	1	0.5	0.857143	1	1	0.5	1.75	2.5	1.25	3.4	3.83333	1.14286	0.666667	1.125	0	0.736842	1	1	1	1	1	0	1	1	1	0	0	0	0	0	0	0	0	0	0	0	1	1	1	1
3218	17	0	6	1	0	1	0	0	0	0	0	0	0	0	0	0.971774	1	1	4.66667	4.08333	0.571429	0.111111	0.1875	0	0.105263	0	0	0	0	0	0	0	0	0	0	0	0	0	0	0	0	0	0	0	0	0	0	0	0
3219	17	1	6	0	0	1	0	0	0.333333	0	0	0.142857	0	0.142857	0	2	2.5	1.75	4.33333	3.91667	0	0	0.1875	0	0.105263	0	0	0	0	0	0	0	0	0	0	0	0	0	0	0	0	0	0	0	0	1	0	0	0
3225	17	0	6	1	0	0	1	0.0555556	0.666667	0.5	0	0.428571	1.75	0.142857	0	2.5	2.25	2	3.06667	2.83333	1	0.333333	0.625	0	0.368421	0	0	1	0	0	0	0	0	0	0	0	0	0	0	0	0	0	0	1	0	1	1	0	0
3231	18	0	6	0	1	0	1	0.333333	0	0.5	0	0.571429	1	0.714286	0	1.25	2.25	2.25	4.73333	4	0.571429	0.111111	0.625	0.111111	0.315789	1	1	0	0	1	0	0	1	0	1	1	0	0	0	0	0	0	0	0	0	0	1	0	0
3232	18	1	6	1	0	0	1	0	0.333333	0	0	0.714286	2.5	0.714286	0	2.25	2.75	2.5	4.4	3.16667	0.571429	0.555556	0.1875	0.444444	0.526316	0	0	0	0	0	0	0	0	0	0	0	0	0	0	0	0	0	0	0	0	1	0	0	0
3234	19	1	6	0	0	0	0	0	0	0	0	0	1.5	0.142857	0	1.75	1.5	1.5	3.8	3.5	0.571429	1	0.3125	0	0.263158	0	0	0	0	0	0	0	0	0	0	0	0	0	0	0	0	0	0	0	0	0	0	0	0
3235	17	0	6	0	1	0	1	0	0.102161	0	0.5	0	1.75	0.142857	0	1.25	1.5	1	4.06667	3.08333	1.42857	1	1.375	0.111111	0.947368	0	0	0	0	0	0	0	0	0	0	0	0	0	0	0	0	0	0	0	0	0.306482	0	0	1
3237	17	0	6	0	0	1	0	0.0555556	0.333333	0	0	0.00244233	0.75	0	0	2.25	2.25	1	4.46667	4.25	0	0.222222	0.375	0.111111	0.526316	1	0	0	0	0	0	0	0	0	0	0	0	0	0	0	0	0	0	0	0	1	0	0	0
3238	16	0	6	0	1	0	0	0	0	0.5	0	0.142857	1.25	1	1.5	3	2.5	2.25	4.2	3.75	0.571429	0.222222	0.3125	0.333333	0.421053	0	0	0	0	0	0	0	0	0	0	0	0	0	0	0	0	0	0	0	0	0	1	0	0
4001	16	1	4	0	0	0	1	0	0	0	0	0	0.75	0.142857	0	1	1.75	1	3.73333	4.55617	0.285714	0.444444	0.25	0	0.315789	0	0	0	0	0	0	0	0	0	0	0	0	0	0	0	0	0	0	0	0	0	0	0	0
4002	17	1	4	1	0	1	0	0.5	1	0.5	0	0.285714	1.25	0.788891	0.5	3	2.75	1.75	3.93333	2.75	0.571429	0.444444	0.5	0.111111	0.473684	0	1	1	1	1	0	1	1	1	0	1	0	0	0	0	1	0	0	1	1	1	1	0	0
4003	17	0	4	1	0	1	0	0.277778	0.666667	0.5	0.5	0.428571	1.5	0.714286	0	1.75	1.75	1.75	3.4	3.25	0.571429	0.222222	0.5	0.111111	0.473684	1	1	1	1	0	0	1	0	0	0	0	0	0	0	0	0	0	0	1	0	1	1	0	1
4004	18	0	4	0	0	0	1	0.166667	0.333333	0.5	0	0.428571	1.75	0.285714	0	1.75	2.5	1	3.26667	4.08333	0.285714	0.222222	0.1875	0.111111	0.473684	0	0	1	1	0	0	1	0	0	0	0	0	0	0	0	0	0	0	0	0	1	1	0	0
4005	17	1	4	0	0	0	1	0.166667	0	0	0	0	0.25	0.285714	0	1.5	1.5	2.75	4.53333	4.08333	0.285714	0.347759	0.125	0	0.368421	0	0	1	0	0	0	1	1	0	0	0	0	0	0	0	0	0	0	0	0	0	0	0	0
4006	16	1	4	1	0	0	1	0.0555556	0	1	0.5	0.428571	0	0.142857	0	1	1.75	1	3.8	4	1.28571	0.63184	1.1875	0.222222	0.578947	0	0	1	0	0	0	0	0	0	0	0	0	0	0	0	0	0	0	0	0	0	1	1	0
4007	17	0	4	0	0	0	1	0.166667	0.333333	0	0	0.571429	0	0.857143	0	2	3	1.75	3.06667	3.08333	1	0.333333	0.625	0	0.263158	0	0	1	1	0	0	1	0	0	0	0	0	0	0	0	0	0	0	0	0	1	0	0	0
4008	16	0	4	1	0	0	0	0	0	0	0.5	1	0.25	0.857143	0.5	1.25	1.25	1.25	3.4	4.41667	1.14286	0.222222	0.8125	0.111111	0.789474	0	0	0	0	0	0	0	0	0	0	0	0	0	0	0	0	0	0	0	0	0	0	0	0
4011	16	1	4	1	0	0	0	0	0.666667	0	0	0	0.75	0.285714	0.5	1.75	1.75	1	3.93333	2.83333	1	0.333333	0.4375	0.333333	0.421053	0	0	0	0	0	0	0	0	0	0	0	0	0	0	0	0	0	0	1	1	0	0	0	0
4012	16	1	4	1	0	1	0	1	0.299572	1	1	1.57143	2.5	1.42857	0.5	1	1.25	1.5	3.8	3	1.42857	0.888889	0.75	0	0.263158	1	1	1	1	1	1	1	1	1	1	1	1	1	1	1	1	1	1	0	0	0.898716	1	1	1
4013	16	0	4	1	0	1	0	0	0	0	0	0	0.75	0	0	1.5	3	2	3	3.66667	0.857143	0.111111	0.25	0	0.842105	0	0	0	0	0	0	0	0	0	0	0	0	0	0	0	0	0	0	0	0	0	0	0	0
4014	16	0	4	0	0	0	1	0	0.333333	0	0	0	2.5	0.285714	0	2.5	2	2.25	2.86667	3.33333	0.571429	0.777778	1.3125	0.555556	1.05263	0	0	0	0	0	0	0	0	0	0	0	0	0	0	0	0	0	0	0	0	1	0	0	0
4014	17	0	4	1	0	1	0	0	0	0	0	0	0	0	0	1.5	2.25	1	3.46667	3.58333	0.714286	0.333333	0.625	0.111111	0.421053	0	0	0	0	0	0	0	0	0	0	0	0	0	0	0	0	0	0	0	0	0	0	0	0
4015	16	0	4	0	0	1	0	0.166667	1	1	0.5	1	1.5	1	0	1.75	2	1.25	3.4	2.66667	1.14286	0.555556	1	0.222222	0.631579	0	0	1	1	0	0	1	0	0	0	0	0	0	0	0	0	0	0	1	1	1	1	1	0
4016	17	1	4	1	0	0	1	0.277778	0.333333	0	0.5	0	0.5	0.571429	0	2.5	3.25	1.75	3.26667	2.91667	1	0.333333	0.375	0	0.263158	1	1	1	1	0	0	1	0	0	0	0	0	0	0	0	0	0	0	0	0	1	0	0	1
4017	17	0	4	1	0	0	1	0.388889	0.333333	0.5	0.5	0.571429	2.25	0.428571	0	2	3	2.5	4.4	4	0.571429	0.555556	0.4375	0.111111	0.631579	1	1	0	1	1	1	1	0	0	0	1	0	0	0	0	0	0	0	0	0	1	1	0	1
4018	19	1	4	0	0	0	1	0.0555556	0.666667	0.5	0	0.571429	1	1.14286	0	1.5	2	1	3.6	3.41667	0.714286	0.444444	0.625	0	0.368421	0	0	1	0	0	0	0	0	0	0	0	0	0	0	0	0	0	0	1	0	1	1	0	0
4019	16	0	4	0	0	0	1	0.166667	0.333333	0.5	0	0	1	0.285714	0	1.25	1.5	1.75	4.26667	4.5	0.142857	0.555556	0.125	0	0.157895	0	0	1	1	0	0	1	0	0	0	0	0	0	0	0	0	0	0	0	0	1	1	0	0
4020	16	1	4	1	0	1	0	0.333333	0.666667	0	0	0.285714	0.75	0.285714	0	2.25	1.75	1.75	3.73333	2.75	0	0.333333	0.3125	0.111111	1.15789	1	1	1	0	1	1	1	0	0	0	0	0	0	0	0	0	0	0	1	1	0	0	0	0
4021	16	0	4	1	0	1	0	0	0	0	0	0.142857	0.673004	0.428571	0	1.5	2.25	1	3.2	2.75	0.428571	0.444444	0.3125	0	0.210526	0	0	0	0	0	0	0	0	0	0	0	0	0	0	0	0	0	0	0	0	0	0	0	0
4023	15	0	4	1	0	1	0	0	0	0	0	0.857143	2	1.14286	0	3.5	4.25	3.25	1.93333	2.33333	0.857143	1.44444	1.125	0.333333	1.18237	0	0	0	0	0	0	0	0	0	0	0	0	0	0	0	0	0	0	0	0	0	0	0	0
4024	17	0	4	1	0	0	0	0.277778	0.666667	0.5	1	0.142857	1.5	0.714286	0	1.5	2.5	1.5	3.13333	3	1.28571	0.666667	1.125	0.222222	0.578947	1	1	1	1	0	0	1	0	0	0	0	0	0	0	0	0	0	0	1	1	0	1	0	1
4025	16	1	4	0	0	0	0	0	0	0	0	1	0.25	0.857143	0	1.75	2.25	2.75	3.26667	2.75	1.14286	1.14234	1	0.333333	0.947368	0	0	0	0	0	0	0	0	0	0	0	0	0	0	0	0	0	0	0	0	0	0	0	0
4026	17	0	4	1	0	0	1	0.388889	0.333333	0	1	1.57143	2	1.71429	0.5	1.5	2.25	1.25	2.93333	3.25	1.14286	1	1	0.333333	0.526316	0	1	1	1	1	1	1	1	0	0	0	0	0	0	0	0	0	0	0	0	1	0	0	1
4027	16	0	4	0	0	0	1	0	0	0.5	0	0.285714	1.5	0.285714	0	1.5	2.5	1	3.46667	3.16667	0.571429	0.222222	0.75	0	0.578947	0	0	0	0	0	0	0	0	0	0	0	0	0	0	0	0	0	0	0	0	0	1	0	0
4028	17	0	4	0	0	0	1	0.222222	0	0	0	0	0	0.285714	0	1.5	1.25	1.25	3.93333	3.75	0.857143	0.333333	0.5625	0	0.421053	1	1	1	1	0	0	0	0	0	0	0	0	0	0	0	0	0	0	0	0	0	0	0	0
4029	16	0	4	0	0	0	1	0.277778	0	1	0	0.142857	0.75	0.428571	0	1.5	2	1	4.06667	4.33333	0.428571	0.111111	0.125	0	0.315789	0	1	1	1	0	0	1	1	0	0	0	0	0	0	0	0	0	0	0	0	0	1	1	0
4030	16	0	4	0	0	1	0	0.388889	0.666667	0.5	1	0.571429	2	1	0	1.75	3	2	2.93333	2.41667	0.857143	0.444444	0.6875	0.333333	0.526316	1	0	1	1	1	1	1	1	0	0	0	0	0	0	0	0	0	0	1	0	1	1	0	1
4031	16	1	4	0	0	0	1	0.166667	0	0.5	0	0	1	0.285714	0	1.25	1.5	1.75	4.2	4.33333	0.428571	0.222222	0.125	0	0.210526	0	0	1	1	0	0	1	0	0	0	0	0	0	0	0	0	0	0	0	0	0	1	0	0
4032	16	0	4	0	0	0	1	0.388889	0.333333	1	1	1.28571	1.93003	1.28571	0.5	1	1.25	1.5	3.66667	4.16667	0.428571	0.777778	1.125	0	0.894737	1	0	1	1	1	1	1	1	0	0	0	0	0	0	0	0	0	0	0	0	1	1	1	1
4033	15	0	4	1	0	0	0	0	0	0	0	0.285714	1.75	0.571429	0	2	2.25	1.75	3.46667	3.75	0.285714	0.666667	0.0625	0	0.368421	0	0	0	0	0	0	0	0	0	0	0	0	0	0	0	0	0	0	0	0	0	0	0	0
4034	17	1	4	1	0	0	1	0.611111	0.666667	0.5	0.5	1.12205	2.01733	1.57143	1.5	2.75	2.75	3	3.13333	3.08333	0.571429	0.444444	1	0.888889	0.631579	1	1	1	1	1	1	0	0	1	0	1	1	1	0	1	0	0	0	1	0	1	1	0	1
4035	16	1	4	1	0	1	0	0	0	0	0	0	2.5	0	0	1.78802	3	1.75	3.93333	2.83333	0.857143	0.444444	0.4375	0.333333	0.473684	0	0	0	0	0	0	0	0	0	0	0	0	0	0	0	0	0	0	0	0	0	0	0	0
4036	16	1	4	0	0	0	1	0.166667	0	0	0	0.285714	3	0.428571	0.5	1.25	3.25	1.75	3.33333	3.16667	0.857143	0.333333	0.4375	0.222222	0.526316	1	1	1	0	0	0	0	0	0	0	0	0	0	0	0	0	0	0	0	0	0	0	0	0
4037	17	1	4	0	0	0	1	0	0	0	0	0.428571	2	0.285714	1	1.75	2.75	1	3	3.08333	0.571429	0.444444	0.625	0.111111	0.789474	0	0	0	0	0	0	0	0	0	0	0	0	0	0	0	0	0	0	0	0	0	0	0	0
4038	16	0	4	0	0	1	0	0	0	0	0	0.142857	0.673004	0.428571	0	1.25	1.5	1.5	3.33333	4.66667	0.285714	0.555556	0.25	0	0.157895	0	0	0	0	0	0	0	0	0	0	0	0	0	0	0	0	0	0	0	0	0	0	0	0
4039	18	1	4	0	0	0	1	0.444444	1	1	0	0.285714	0	0.285714	0	1	2.5	1.25	3.46667	3.08333	0.714286	0.666667	0.625	0	0.473684	1	1	1	1	0	0	1	1	0	0	1	0	0	0	1	0	0	0	1	1	1	1	1	0
4040	16	1	4	0	0	0	0	0	0	0	0	0.428571	2.25	0.428571	0	2.25	3	1.75	3.06667	2.16667	0.428571	0.222222	0.125	0.444444	0.789474	0	0	0	0	0	0	0	0	0	0	0	0	0	0	0	0	0	0	0	0	0	0	0	0
4041	16	0	4	0	0	0	0	0	0	0	0	0	0	0	0	1.25	3.5	1	3.33333	2.66667	0.857143	1	1.1875	0.111111	0.421053	0	0	0	0	0	0	0	0	0	0	0	0	0	0	0	0	0	0	0	0	0	0	0	0
4043	16	1	4	1	0	0	0	0	0	0	0.5	0	0.75	0	0	1	2.25	1.5	3.33333	2.75	1	0.777778	1.0625	0.555556	0.947368	0	0	0	0	0	0	0	0	0	0	0	0	0	0	0	0	0	0	0	0	0	0	0	0
4044	15	1	4	0	0	1	0	0.166667	0	0	0	0.285714	3	0.428571	0.5	1.25	3.25	1.75	3.33333	3.16667	0.857143	0.333333	0.4375	0.222222	0.526316	1	1	1	0	0	0	0	0	0	0	0	0	0	0	0	0	0	0	0	0	0	0	0	0
4045	17	1	4	1	0	0	0	0.222222	0	0	0	1.57143	1.75	1.28571	0	2.5	3	2.5	3.13333	3	0.714286	0.333333	0.4375	0.222222	0.421053	1	0	1	1	0	0	1	0	0	0	0	0	0	0	0	0	0	0	0	0	0	0	0	0
4046	18	1	4	0	0	0	1	0.222222	0.333333	1	1	1.85714	2.5	1.42857	1	1.5	1.5	1	2.06667	3.75	1.28571	0.222222	1.0625	0.111111	0.263158	0	1	1	0	0	0	0	1	0	0	1	0	0	0	0	0	0	0	0	0	1	1	1	1
4047	16	1	4	0	0	0	1	0.111111	0.666667	0	0	0.857143	2	0.714286	1	3.5	3.5	3.5	2.8	3.97215	0.571429	0.555556	0.5	0.555556	0.842105	1	0	0	0	0	0	1	0	0	0	0	0	0	0	0	0	0	0	1	0	1	0	0	0
4049	17	1	4	0	0	0	1	0.0555556	0	0	0	0	0.5	0	0	1.5	2.25	1.25	3.86667	3.25	0.446723	0.222222	0.375	0	0.157895	1	0	0	0	0	0	0	0	0	0	0	0	0	0	0	0	0	0	0	0	0	0	0	0
4050	16	0	4	1	0	0	1	1	1	1	1	1	1.25	0.571429	0	1.75	3.0643	3.5	3.8	4.66667	0.285714	0.23431	0.375	0	0.368421	1	1	1	1	1	1	1	1	1	1	1	1	1	1	1	1	1	1	1	1	1	1	1	1
4052	16	1	4	0	0	0	0	0	0	0	0	0.142857	0.75	0.285714	0	1	2.5	1.5	3.2	2.91667	1.28571	0.111111	1.25	0.333333	0.578947	0	0	0	0	0	0	0	0	0	0	0	0	0	0	0	0	0	0	0	0	0	0	0	0
4054	17	0	4	1	0	0	1	0.333333	1	0.5	0.5	0.142857	0.75	0.714286	0	1	1.5	1.25	3.8	3.58333	0.714286	0.666667	0.5625	0	0.368421	1	1	1	1	1	0	1	0	0	0	0	0	0	0	0	0	0	0	1	1	1	1	0	1
4055	17	0	4	1	0	0	1	0	0	0.5	0	0.285714	1.75	0.142857	0	2	2.5	2.25	3.46667	2.91667	0.428571	0.444444	0.125	0	0.210526	0	0	0	0	0	0	0	0	0	0	0	0	0	0	0	0	0	0	0	0	0	1	0	0
4056	18	0	4	0	0	1	0	0.555556	0.333333	1	1	1.14286	1.25	1.28571	1.5	1.25	1.75	1.5	3.8	3.66667	0.428571	0.333333	0.8125	0.333333	0.684211	1	1	1	1	1	0	1	0	1	1	1	1	0	0	0	0	0	0	0	0	1	1	1	1
4057	17	0	4	1	0	0	1	0.444444	0.333333	0.5	0	0.857143	0.75	0.714286	0	2.25	2.75	2	3.46667	3.66667	0.571429	0.222222	0.75	0	0.789474	1	1	1	1	1	0	1	1	0	0	1	0	0	0	0	0	0	0	0	0	1	1	0	0
4058	17	0	4	0	0	0	1	0.555556	0.333333	0.5	0	0.142857	0	0.285714	0	1	1	1	3.6	3.33333	0.428571	0.222222	0.1875	0	0.105263	1	0	1	1	1	0	1	1	1	0	1	0	0	0	0	1	1	0	0	0	1	1	0	0
4059	16	0	4	1	0	0	0	0	0.333333	0.5	0	0.428571	0.75	0.571429	0	1.5	1.5	1.5	3.33677	3.25	0.714286	0.444444	0.8125	0.111111	0.526316	0	0	0	0	0	0	0	0	0	0	0	0	0	0	0	0	0	0	1	0	0	1	0	0
4061	16	1	4	0	0	0	1	0.333333	0.333333	0.5	0.5	0.571429	0.75	0.571429	0.5	2	3	1.75	3.2	3.25	1.14286	1	0.6875	0	0.578947	1	0	1	1	1	0	1	1	0	0	0	0	0	0	0	0	0	0	0	0	1	1	0	1
4063	17	0	4	1	0	0	0	0.222222	0	0	0.5	1.28571	1.5	1.28571	0.5	1.5	3.25	1.25	2.73333	5	1	1	1.0625	0	0.315789	1	1	1	0	0	0	1	0	0	0	0	0	0	0	0	0	0	0	0	0	0	0	0	0
4065	16	0	4	1	0	0	1	0.166667	0.333333	0	0.5	0.857143	2.1956	0.714286	0	1.25	2	1.75	2.93333	2.08333	0.571429	0.333333	0.5	0	0.157895	0	1	1	0	0	0	0	0	0	0	1	0	0	0	0	0	0	0	1	0	0	0	0	1
4066	16	0	4	0	0	0	1	0.388889	0.666667	1	0	0	0.75	0	0	1	1.25	1	2.73333	3.5	0.285714	0.222222	0.875	0	0.473684	1	0	1	1	0	0	1	1	1	0	1	0	0	0	0	0	0	0	1	1	0	1	1	0
4067	20	0	4	0	0	0	1	0.388889	0	0	0.5	0.142857	2.75	0.142857	0	2.25	3	3.25	2.46667	2.91667	0.714286	1.11111	1.8125	0.777778	1.05263	1	1	1	1	1	0	1	0	1	0	0	0	0	0	0	0	0	0	0	0	0	0	0	1
4068	17	1	4	1	0	0	1	0.222222	0.333333	1	0	0.857143	1.75	2	0	1.25	3.75	3.75	3.13333	1.41667	1.14286	0.777778	0.6875	0	0.210526	1	0	1	1	0	0	1	0	0	0	0	0	0	0	0	0	0	0	0	0	1	1	1	0
4069	16	1	4	1	0	0	1	0.166667	0	0.5	0	0	0	0.142857	0	2	1.25	1	3.66667	4	0.428571	0	0.25	0	0.210526	0	0	1	1	0	0	1	0	0	0	0	0	0	0	0	0	0	0	0	0	0	1	0	0
4070	16	1	4	1	0	0	1	0.444444	0.333333	1	1	1	2.5	1.42857	1	3	3.75	3.25	2.66667	2.91667	1.42857	0.666667	1.375	0.444444	1.00819	1	1	1	1	1	1	1	1	0	0	0	0	0	0	0	0	0	0	0	0	1	1	1	1
4072	17	1	4	0	1	0	1	0.111111	0.333333	0.5	0.5	0.285714	1.25	0.285714	0.5	1.75	3	1.5	3.2	3.33333	0.428571	0.444444	0.6875	0.444444	0.684211	1	0	0	0	0	0	0	1	0	0	0	0	0	0	0	0	0	0	0	0	1	1	0	1
4073	16	1	4	0	0	1	0	0	0	0	0	0.285714	1	0.571429	0	1.75	1.75	1	4.53333	4.16667	0.285714	0.888889	0.375	0.111111	0.578947	0	0	0	0	0	0	0	0	0	0	0	0	0	0	0	0	0	0	0	0	0	0	0	0
4074	17	1	4	0	0	0	1	0.166667	0.666667	0.5	0.5	0	0.25	0.285714	0.5	2.25	3	2	3.4	3.5	1.14286	0.888889	0.9375	0.111111	0.684211	0	0	1	0	1	0	1	0	0	0	0	0	0	0	0	0	0	0	1	0	1	1	0	1
4075	16	1	4	0	0	0	1	0.444444	0.333333	0.5	0.5	0.571429	1.75	0.857143	0	2	2	1.5	3.33333	3.08333	0.857143	0.333333	0.6875	0.222222	0.473684	1	0	1	1	1	0	1	1	1	0	1	0	0	0	0	0	0	0	0	0	1	1	0	1
4076	17	0	4	0	0	0	1	0.388889	0.666667	1	1	0.285714	0	0	0.5	1	3	1	3.13333	2.91667	1	0.666667	0.875	0.222222	0.736842	1	1	0	1	0	0	1	1	1	0	0	1	0	0	0	0	0	0	1	0	1	1	1	1
4077	16	0	4	0	0	0	1	0.277778	0.333333	0	0	0.857143	2.25	0.714286	0.5	1	2.5	1	4.13333	4.16667	0.857143	0.555556	0.5625	0.111111	0.578947	1	1	1	0	1	0	0	1	0	0	0	0	0	0	0	0	0	0	0	0	1	0	0	0
4078	17	0	4	0	0	1	0	0.111111	0.333333	0.5	1	0.428571	1.75	0.571429	0	2	3	2	3.4	3.25	0.428571	0.333333	0.4375	0.111111	0.315789	0	0	1	0	0	0	0	1	0	0	0	0	0	0	0	0	0	0	1	0	0	1	0	1
4079	17	1	4	0	0	0	1	0.388889	0.333333	0.5	0.5	0	0.75	0	0	1.5	2.5	1.25	3.93333	3.61583	0.428571	0.333333	0.1875	0	0	0	1	1	1	1	0	1	1	0	0	1	0	0	0	0	0	0	0	0	0	1	1	0	1
4080	17	0	4	0	0	0	1	0.444444	0.333333	1	0	0.285714	1	0.285714	0	1.25	2.5	1	3.66667	4.58333	0.857143	0.888889	1.375	0.222222	0.947368	1	1	1	1	0	0	1	1	1	0	1	0	0	0	0	0	0	0	0	0	1	1	1	0
4081	16	0	4	0	0	0	0	0.277778	0.333333	0	0.5	0.618426	0.75	0.714286	0.5	2.75	3.5	2.5	2.93333	2.83333	0.857143	0	1.4375	0.222222	0.473684	1	0	1	1	0	0	1	0	0	0	1	0	0	0	0	0	0	0	1	0	0	0	0	1
4082	16	1	4	0	0	0	1	0.222222	0.333333	1	0	1.14286	2	1	0	2.25	3.5	2.5	3.33333	2.66667	1.28571	0.444444	1	0.222222	0.368421	1	0	1	1	0	0	1	0	0	0	0	0	0	0	0	0	0	0	0	0	1	1	1	0
4083	16	1	4	0	0	0	1	0.555556	1	1	1	1.14286	2	1.57143	1.5	2.75	2.75	2.25	3.13333	3.33333	0.99638	1.44444	1.0625	0.777778	0.894737	1	0	1	0	1	1	1	0	1	0	1	0	1	0	1	1	0	0	1	1	1	1	1	1
4084	16	0	4	0	0	0	1	0.611111	0.333333	0.5	1	1.14286	1.25	1.57143	1	2	3	1.75	3.73333	3	1	0.333333	1	0	0.578947	1	1	1	1	1	1	1	1	1	0	1	0	0	0	0	1	0	0	0	0	1	1	0	1
4085	17	0	4	0	0	0	1	0.444444	0.666667	0.5	1	0.714286	1.5	0.714286	0	1.25	1.5	1.5	2.8	2.83333	0.571429	0.444444	0.625	0	0.578947	1	1	1	1	1	0	1	1	0	0	1	0	0	0	0	0	0	0	1	0	1	1	0	1
4086	16	0	4	0	0	0	0	0.166667	0.333333	0.5	0	0.571429	1.25	0.428571	0	3.75	3.5	1.25	3.26667	2.27256	0.571429	0.333333	0.5	0.222222	0.368421	0	0	1	1	0	0	0	1	0	0	0	0	0	0	0	0	0	0	0	0	1	1	0	0
4087	16	1	4	0	0	0	1	0.277778	0.666667	1	0.5	0.142857	0.5	0.285714	0	1	1	1	3.8	3.41667	0.428571	0.333333	0.3125	0	0.210526	1	1	1	1	0	0	1	0	0	0	0	0	0	0	0	0	0	0	1	0	1	1	1	1
4088	16	0	4	0	0	0	1	0.388889	0.666667	0.5	0	0	0	0.571429	0	1.75	2	2.25	3.26667	2.91667	1	0.666667	0.5	0.111111	0.315789	1	1	1	1	0	0	1	1	0	0	1	0	0	0	0	0	0	0	1	0	1	1	0	0
4089	17	1	4	0	0	0	1	0.388889	0.666667	1	0.5	0.714286	1.25	1	0.5	2.75	3	1.75	3.66667	3.08333	0.857143	0.777778	0.75	0.333333	0.631579	1	1	1	1	1	0	1	1	0	0	0	0	0	0	0	0	0	0	1	0	1	1	1	1
4090	16	0	4	0	0	1	0	0.222222	0.333333	1	0.5	0	2.5	0.142857	0	1	1.75	1.75	3.46667	4	0.571429	0.222222	0.75	0	0.473684	0	0	1	1	0	0	1	0	0	0	0	0	0	0	0	1	0	0	0	0	1	1	1	1
4091	17	1	4	0	0	0	0	0	0	0	0	0.142857	0.75	0.142857	0.5	1	1.5	1	3.33333	3.38849	0.571429	0.111111	0.5625	0	0.736842	0	0	0	0	0	0	0	0	0	0	0	0	0	0	0	0	0	0	0	0	0	0	0	0
4092	17	1	4	0	0	0	1	0.388889	0.333333	0.5	0.5	0.142857	0.25	0.714286	0	1.25	2.75	1.5	3.03165	3.25	0.571429	0.111111	0.3125	0.222222	0.894737	0	1	1	1	1	0	1	1	1	0	0	0	0	0	0	0	0	0	0	0	1	1	0	1
4093	17	1	4	0	1	0	1	0	0	0	0.5	0.285714	0.75	0.428571	0	1.5	1.75	2.25	2.46667	3.66667	1.42857	0.666667	1	0.222222	1.10526	0	0	0	0	0	0	0	0	0	0	0	0	0	0	0	0	0	0	0	0	0	0	0	0
4094	16	1	4	0	0	1	0	0.222222	0	0.5	0.5	0	2.5	0	0	2	2.32203	1.25	3.13333	4.08333	1.28571	0.666667	0.5625	0	0.421053	1	0	1	1	0	0	1	0	0	0	0	0	0	0	0	0	0	0	0	0	0	1	0	0
4095	16	0	4	0	0	1	0	0.277778	0.333333	0.5	0.5	1.14286	1.25	1	0.5	2.73292	4	2.5	3.06667	3.08333	1	0.888889	0.9375	0.222222	0.315789	1	1	1	1	0	0	1	0	0	0	0	0	0	0	0	0	0	0	0	0	1	1	0	0
4096	17	0	4	1	0	1	0	0.0555556	0	0.5	0	0.285714	1.25	0.857143	0	1	1.25	1	3.66667	4.75	0.571429	0.444444	0.1875	0.111111	0.526316	0	0	1	0	0	0	0	0	0	0	0	0	0	0	0	0	0	0	0	0	0	1	0	0
4097	16	0	4	0	0	1	0	0.111111	0.333333	0.5	1	0	2.25	0.142857	0	2.75	3	2.75	2.53333	3.41667	0.857143	1.22222	1.75	0.666667	1.36842	0	0	1	0	0	0	1	0	0	0	0	0	0	0	0	0	0	0	1	0	0	1	0	1
4098	16	0	4	0	0	1	0	0.111111	0	0.5	0	0	0	0.285714	0	2	2.5	2	3.06667	3.33333	0.714286	0.333333	0.8125	0.444444	0.631579	1	0	0	1	0	0	0	0	0	0	0	0	0	0	0	0	0	0	0	0	0	1	0	0
4099	16	0	4	0	0	0	1	0.388889	0.333333	1	0.5	1.14286	1.75	0.857143	0	1	1.75	1	3.2	2.75	0.857143	0.666667	1.125	0	0.684211	1	1	1	1	0	0	1	1	0	0	1	0	0	0	0	0	0	0	0	0	1	1	1	1
4100	18	0	4	0	0	0	1	0.388889	0.333333	0.5	0.5	0.857143	1	0.714286	0	1.75	3.75	2	3.4	2.75	1	0.555556	1.125	0.111111	0.736842	1	0	1	1	1	0	1	1	0	0	1	0	0	0	0	0	0	0	0	0	1	1	0	1
4101	18	0	4	1	0	0	1	0.277778	0.333333	0.5	0.5	1.85714	1.75	1.46949	1.5	3.25	2.5	2.75	2.8	2.5	1.85714	1.55556	1.6875	0.666667	0.947368	1	1	1	1	0	0	1	0	0	0	0	0	0	0	0	0	0	0	0	0	1	1	0	1
4103	16	1	4	0	0	1	0	0	0	0	0	0.571429	2	0.428571	0	1.5	2	1.75	3.4	2.75	1.42857	1.11111	0.8125	0.333333	0.421053	0	0	0	0	0	0	0	0	0	0	0	0	0	0	0	0	0	0	0	0	0	0	0	0
4105	17	1	4	0	0	0	1	0.611111	0.333333	0.5	0.5	1.57143	1.75	1.14286	1	1.5	2.75	4.25	2.4	2.5	1.14203	1	1.25	1.22222	1.26316	1	1	1	1	1	0	1	0	1	0	0	0	1	1	0	1	1	0	0	0	1	1	0	1
4109	16	0	4	0	0	0	0	0.0555556	0	0	0	0.142857	0	0.571429	1	1.75	1.5	1.75	3.4	3.75	0.571429	0.555556	0.375	0	0.315789	0	0	1	0	0	0	0	0	0	0	0	0	0	0	0	0	0	0	0	0	0	0	0	0
4110	17	0	4	0	0	0	1	0.166667	0.333333	0.5	0	0.428571	2.25	0.714286	0	1.5	2.25	1.5	4.4	3.58333	0.714286	0.666667	0.8125	0	0.578947	0	0	1	1	0	0	1	0	0	0	0	0	0	0	0	0	0	0	0	0	1	1	0	0
4111	17	1	4	0	1	0	0	0	0	0	0.5	0.714286	0	1	2	1.5	2.5	1	4.06667	3.58333	1	0	0.9375	0.222222	1.05263	0	0	0	0	0	0	0	0	0	0	0	0	0	0	0	0	0	0	0	0	0	0	0	1
4112	18	0	4	0	0	0	1	0.111111	0	0.5	0	0.285714	1	0.285714	0	1.25	1	1.75	3.2	3.16667	0.857143	0.222222	0.9375	0	0.263158	0	0	1	0	0	0	1	0	0	0	0	0	0	0	0	0	0	0	0	0	0	1	0	0
4113	16	0	4	1	0	0	0	0	0	0	0.5	0	2.5	0	0	1	2.25	1	3.53333	4.25	0.285714	0.333333	0.25	0.111111	0.578947	0	0	0	0	0	0	0	0	0	0	0	0	0	0	0	0	0	0	0	0	0	0	0	0
4114	17	0	4	0	0	0	1	0.388889	0.666667	1	0.5	0.714286	0.5	0.571429	0	1	2.25	1.25	3.53333	3.58333	0.857143	0.111111	0.75	0	0.368421	0	1	1	1	1	0	1	0	0	1	1	0	0	0	0	0	0	0	1	1	0	1	1	1
4115	18	0	4	0	0	0	1	0.222222	0.666667	0.5	0.5	0.857143	0.25	1	1	2.25	3.5	3.25	3.06667	3.16667	1	0.777778	0.875	0.333333	0.842105	1	0	1	0	1	1	0	0	0	0	0	0	0	0	0	0	0	0	1	0	1	1	0	1
4116	18	0	4	1	0	0	1	0.666667	0.666667	0.5	0.5	0.428571	1.25	0.571429	0	1.75	2	1.5	2.66667	4.16667	0.571429	0.888889	0.625	0	0.421053	1	1	1	1	1	0	1	1	1	1	0	0	1	0	0	1	0	1	1	0	1	1	0	1
4117	18	0	4	0	0	0	1	0.166667	0.333333	0	0	0.571429	1.25	0.428571	0	1.75	2	1	3.46667	3.75	1	0	0.4375	0	0.368421	1	0	0	1	0	0	0	0	0	1	0	0	0	0	0	0	0	0	0	0	1	0	0	0
4118	18	0	4	1	0	1	0	0.0555556	0.333333	0	0	0.714286	1.80879	0.571429	0	1.08922	1.75	1	2.2	4	0.714286	0.333333	1.0625	0.333333	1	0	0	0	0	0	0	0	0	0	0	0	0	0	0	0	0	0	1	0	0	1	0	0	0
4119	18	0	4	0	0	1	0	0.388889	0	1	0	0.142857	0.75	0.857143	0	2.25	2	1.5	3.4	3.33333	0.571429	0.444444	0.3125	0	0.526316	1	1	1	1	0	0	1	1	1	0	0	0	0	0	0	0	0	0	0	0	0	1	1	0
4120	19	1	4	0	0	1	0	0.611111	0	1	1	1	1.75	1	0	3	3	2.25	3	3.08333	0.571429	0.444444	0.9375	0.888889	1.05263	1	1	1	1	1	1	1	1	0	1	1	0	1	0	0	0	0	0	0	0	0	1	1	1
4121	18	0	4	0	0	0	1	0.444444	1	0.5	0	0.428571	0.5	1	0.5	1.75	2.75	2	3.2	4.08333	0.714286	0.111111	0.875	0	0.473684	1	1	1	1	1	1	1	0	1	0	0	0	0	0	0	0	0	0	1	1	1	1	0	0
4122	19	0	4	0	0	0	1	0.611111	0.333333	1	0.5	0.142857	2.25	0.428571	0.5	2.25	2.75	1.25	3.33333	3.58333	0.571429	0.666667	0.6875	0.222222	0.631579	1	1	1	1	1	1	1	1	1	1	1	0	0	0	0	0	0	0	0	0	1	1	1	1
4123	16	0	4	1	0	0	0	0.0555556	0	0	0	0.428571	0.5	0.428571	0	1.25	1.5	1.25	3.46667	2.25	0.857143	0.444444	0.9375	0.111111	0.684211	0	0	1	0	0	0	0	0	0	0	0	0	0	0	0	0	0	0	0	0	0	0	0	0
4124	17	0	4	0	0	1	0	0.0555556	0	0	0	0.428571	1	0.428571	0.5	1.25	3.5	1.75	3.53333	4.08333	0.428571	0.666667	0.375	0.222222	0.473684	0	0	1	0	0	0	0	0	0	0	0	0	0	0	0	0	0	0	0	0	0	0	0	0
4125	19	1	4	0	0	0	1	0.5	0.333333	1	0	1	1.75	1	1	3	3	3	3.4	3.08333	0.857143	0.666667	1	0.333333	0.526316	1	1	1	1	1	1	1	1	0	0	1	0	0	0	0	0	0	0	0	0	1	1	1	0
4126	18	0	4	1	0	0	1	0.277778	0.333333	0.5	0	0.428571	0.75	0.142857	0.5	1.75	1.5	1	3.33333	4.16667	1	0.444444	0.625	0.333333	0.578947	1	0	1	1	0	0	1	1	0	0	0	0	0	0	0	0	0	0	0	0	1	1	0	0
4127	18	1	4	0	1	0	1	0.227441	0.333333	0	0.5	1.28571	2.25	0.857143	2	1	2.5	1.5	2.8	3.48301	0.571429	0.555556	0.375	0.222222	0.334676	1	0	1	0	0	0	1	0	1	0	0.0939414	0	0	0	0	0	0	0	0	0	1	0	0	1
4128	18	0	4	0	0	0	1	0.111111	0.333333	0.5	0	0.285714	0	1	1	1	1.5	1	3.66667	4.33333	0.857143	0.555556	0.5	0	0.421053	1	0	1	0	0	0	0	0	0	0	0	0	0	0	0	0	0	0	0	0	1	1	0	0
4129	16	0	4	0	0	0	0	0.277778	0	0	0	1	0.75	0.857143	0.5	1.5	1	1.5	4.4	4.33333	0.857143	0.444444	0.25	0.111111	0.315789	1	1	1	1	0	0	1	0	0	0	0	0	0	0	0	0	0	0	0	0	0	0	0	0
4130	17	0	4	1	0	0	1	0.166667	0.333333	0.5	0	0.714286	0.5	0	0	2.75	2	1.5	3.6	4.75	0.857143	0.555556	0.375	0	0.473684	0	1	1	1	0	0	0	0	0	0	0	0	0	0	0	0	0	0	0	0	1	1	0	0
4131	17	0	4	0	0	1	0	0.111111	0	0	0	0.571429	0.5	1	0	1	2.75	1.75	2.66667	3.16667	1.71429	1.11111	1.1875	0.222222	0.315789	0	0	0	1	0	0	1	0	0	0	0	0	0	0	0	0	0	0	0	0	0	0	0	0
4132	18	0	4	0	1	0	0	0.222222	1	0.5	0.5	1.42857	1.75	2.14286	1.5	1.5	1.5	1.75	3.33333	2.66667	0.714286	0.555556	0.875	0.222222	0.578947	1	1	1	1	0	0	0	0	0	0	0	0	0	0	0	0	0	0	1	1	1	1	0	1
4133	18	0	4	1	0	0	1	0.388889	0	1	0.5	1	2	1.14286	1	2.25	4.25	2	1.06667	1.16667	1.42857	1.55556	2	1.55556	1.84211	1	1	1	1	1	1	1	0	0	0	0	0	0	0	0	0	0	0	0	0	0	1	1	1
4134	17	0	4	0	1	0	1	0.444444	1	0.5	1	1.14286	1.75	0.714286	0.5	1.25	1.75	1	4.53333	3.75	0.714286	0.444444	0.4375	0.111111	0.684211	1	1	1	1	1	0	1	0	1	0	1	0	0	0	0	0	0	0	1	1	1	1	0	1
4135	17	0	4	0	0	1	0	0	0	0	0.5	0.285714	0.75	0.285714	0	1	3.25	1	3	4.25	0.857143	0.222222	0.4375	0.111111	0.947368	0	0	0	0	0	0	0	0	0	0	0	0	0	0	0	0	0	0	0	0	0	0	0	0
4136	20	0	4	1	0	0	1	0.166667	0.333333	0.5	1	1.71429	1.75	2.57143	1.5	1.75	1.75	2	3.53333	3.25	0.857143	1	0.75	0	0.368421	0	0	1	1	0	0	1	0	0	0	0	0	0	0	0	0	0	0	0	0	1	1	0	1
4137	17	0	4	0	0	0	1	0.166667	0.333333	0	0	0.142857	2.5	1	1.5	1	1.5	1	3.86667	3.08333	1.57143	1	1.25	0.333333	0.473684	0	0	1	1	0	0	1	0	0	0	0	0	0	0	0	0	0	0	0	0	1	0	0	0
4138	19	0	4	0	0	0	1	0.333333	0.333333	0.5	0.5	0.571429	0.5	0.714286	0	1.5	2.25	2	3.33333	3.66667	0.571429	0.666667	0.625	0	0.473684	1	1	1	1	0	0	1	0	0	0	1	0	0	0	0	0	0	0	0	0	1	1	0	1
4139	19	0	4	0	1	0	1	0.222222	0.333333	0.5	1	0.857143	0	0.714286	0.5	3.5	3.75	2.5	3.53333	4.25	1.14286	1.22222	0.823526	0.333333	0.526316	1	1	1	0	0	0	1	0	0	0	0	0	0	0	0	0	0	0	0	0	1	1	0	1
4140	18	0	4	0	0	0	1	0.277778	0.333333	0.5	0	0.714286	0.75	0.857143	0	1	1.75	1.5	3.93333	3.41667	0.428571	0.222222	0.5625	0.111111	0.368421	1	0	1	1	1	0	1	0	0	0	0	0	0	0	0	0	0	0	0	0	1	1	0	0
4141	17	0	4	0	0	1	0	0.0555556	0.333333	0	0.5	0.142857	1	1	0	1.75	2.25	1.25	3.53333	3.41667	0.714286	1.22222	0.25	0.222222	0.368421	0	0	1	0	0	0	0	0	0	0	0	0	0	0	0	0	0	0	0	0	1	0	0	1
4142	17	0	4	0	0	0	1	0.388889	0.333333	1	1	0.428571	0.940076	0.714286	0	3.25	3.25	2.5	3.4	3	0.857143	0.888889	0.9375	0	0.631579	1	1	1	1	1	1	1	0	0	0	0	0	0	0	0	0	0	0	0	0	1	1	1	1
4143	19	0	4	1	0	0	1	0.555556	0.333333	0.5	1	1	0.5	1.42857	0	1.25	2.25	1	4.66667	4.41667	0.571429	0.333333	0.125	0	0.157895	1	1	1	1	1	1	1	1	1	0	1	0	0	0	0	0	0	0	0	0	1	1	0	1
4144	20	1	4	0	0	1	0	0.222222	0.333333	0	0	0.285714	0.75	0.714286	0	1.25	1.75	1.25	3.06667	2.83333	1.57143	0.888889	0.9375	0.555556	0.421053	0	1	1	1	0	0	1	0	0	0	0	0	0	0	0	0	0	0	0	0	1	0	0	0
4145	18	1	4	0	0	0	0	0.0555556	0	0	0	0.714286	1.75	1.28571	1	2.75	4	3.25	3.46667	2.83333	0.857143	0.333333	1.125	0.555556	0.947368	0	0	1	0	0	0	0	0	0	0	0	0	0	0	0	0	0	0	0	0	0	0	0	0
4146	17	0	4	1	0	0	0	0	0	0	0	0.142857	0	0.142857	0	1	1.75	1	3.75617	3.41667	0.428571	0.666667	0.4375	0.111111	0.315789	0	0	0	0	0	0	0	0	0	0	0	0	0	0	0	0	0	0	0	0	0	0	0	0
4147	19	0	4	1	0	0	1	0.222222	0	0	1	0.714286	1	1.14286	0	1	1.75	1.5	2.13333	2.66667	1	0.555556	0.875	0.333333	0.947368	1	0	1	1	0	0	1	0	0	0	0	0	0	0	0	0	0	0	0	0	0	0	0	1
4148	19	1	4	0	0	0	1	0.388889	0.333333	0.5	0	0.285714	1.25	1	0.5	1.5	3.25	2.5	3.66667	2.91667	0.857143	0	0.375	0	0.578947	1	1	1	1	0	0	1	1	1	0	0	0	0	0	0	0	0	0	0	0	1	1	0	0
4149	18	1	4	1	0	0	1	0.444444	0	1	0	0.857143	1	1.57143	0	1.75	1.75	1	3.53333	3.41667	1	0.666667	0.5	0.111111	0.421053	1	1	1	1	1	0	1	1	1	0	0	0	0	0	0	0	0	0	0	0	0	1	1	0
4150	18	1	4	0	0	0	1	0	0	0	1	0	0.5	0.428571	0	2	2.5	1.5	2.4	3.25	0.857143	0.111111	0.875	0.111111	0.578947	0	0	0	0	0	0	0	0	0	0	0	0	0	0	0	0	0	0	0	0	0	0	0	1
4151	20	0	4	0	0	0	0	0.555556	0.666667	1	0.5	1.71429	2	2.28571	0	2	4.5	3.5	2.66667	2.75	0.571429	0.444444	0.5625	0	0.368421	1	1	1	1	0	0	1	1	1	1	1	0	0	0	0	1	0	0	1	0	1	1	1	1
4152	19	1	4	0	0	0	1	0.388889	0	0.5	0.5	0.428571	0.75	1.28571	0.5	1.75	2.5	1.5	3.26667	2.41667	1.57143	1.11111	1.3125	0	0.526316	1	1	1	1	1	0	1	1	0	0	0	0	0	0	0	0	0	0	0	0	0	1	0	1
4153	16	1	4	1	0	0	0	0.166667	0.333333	0	0	0.857143	2.25	0.285714	0.5	1.75	2	1.25	3.8	4.33333	0.571429	0.333333	0.4375	0	0.526316	0	1	1	1	0	0	0	0	0	0	0	0	0	0	0	0	0	0	1	0	0	0	0	0
4154	17	0	4	0	0	0	0	0.0555556	0	0	0	0	0.25	0	0	1	1.75	1	3.4	3.66667	0.571429	0.333333	0.75	0	0.315789	0	0	1	0	0	0	0	0	0	0	0	0	0	0	0	0	0	0	0	0	0	0	0	0
4155	18	0	4	0	0	1	0	0.555556	0.333333	0.5	1	1.85714	2.5	2.14286	1.5	1	3	2	2.66667	3.33333	0.714286	1	1.125	0.333333	1	1	1	1	1	1	0	1	1	0	1	1	0	1	0	0	0	0	0	0	0	1	1	0	1
4156	19	0	4	1	0	0	1	0.555556	1	1	1	1.42857	1.75	1.71429	0.5	2.5	2.25	2.25	3.4	3.66667	0.714286	0.666667	0.875	0.222222	0.842105	1	1	1	1	1	0	1	1	1	1	1	0	0	0	0	0	0	0	1	1	1	1	1	1
4157	20	1	4	0	0	0	1	0.166667	0.333333	0	0	0	0.5	0.285714	0	1.75	2.75	2	3.87585	3.5	1.14286	0.333333	0.3125	0	0.473684	1	0	1	0	0	0	0	1	0	0	0	0	0	0	0	0	0	0	0	0	1	0	0	0
4158	18	1	4	1	0	0	1	0.0555556	0	0	0	0.428571	0	0.142857	0	1	2	1	4	4.41667	0.142857	0	0.125	0	0.0526316	0	0	0	0	0	0	0	1	0	0	0	0	0	0	0	0	0	0	0	0	0	0	0	0
4159	19	1	4	0	0	0	1	0.222222	0.333333	0	0	1.57143	2.75	1.14286	0.5	2	2.5	2.5	2.46667	3.33333	1.57143	0.666667	1.3125	0.444444	1	1	0	1	1	0	0	1	0	0	0	0	0	0	0	0	0	0	0	0	0	1	0	0	0
4160	20	1	4	0	0	0	1	0.5	0.333333	0.5	0	0.285714	0	0.571429	0	2.5	2.25	1.25	4.6	3.41667	0.857143	0.666667	0.5	0	0.684211	0	0	1	1	1	1	1	1	1	0	0	0	0	0	0	1	1	0	0	0	1	1	0	0
4161	17	1	4	0	0	0	1	0.0555556	0.333333	0.5	0	0.285714	0.75	0.714286	0	1.5	2.5	2	3.53333	3.66667	0.857143	0.666667	0.4375	0.222222	0.578947	0	0	1	0	0	0	0	0	0	0	0	0	0	0	0	0	0	0	0	0	1	1	0	0
4162	18	1	4	0	0	0	1	0.277778	0.333333	0.5	1	0.285714	1.5	0.285714	0	2.75	2.5	2	3.46667	3.08333	1	0.333333	0.875	0.222222	0.578947	0	1	1	1	0	0	1	0	0	0	0	0	0	0	0	0	0	1	0	0	1	1	0	1
4163	20	0	4	1	0	0	1	0.166667	0.333333	0	0.5	0.285714	0.5	0.285714	0	1.25	2	1	3.86667	4.41667	0.571429	0.666667	0.5	0.333333	0.473684	0	0	1	1	0	0	1	0	0	0	0	0	0	0	0	0	0	0	0	0	1	0	0	1
4164	20	0	4	1	0	0	1	0.166667	0.666667	1	0.5	1.57143	1	1	0.5	4	4.5	2	4.4	3.58333	1.57143	0.111111	0.5625	0.111111	0.526316	0	0	1	1	0	0	1	0	0	0	0	0	0	0	0	0	0	0	1	0	1	1	1	1
4165	19	1	4	0	0	0	1	0.555556	0.333333	0.5	0	1.42857	1.75	1.42857	2.5	2.75	3	2.25	3.06667	3	1.28571	1.11111	1.0625	1.11111	1.05263	1	1	1	1	1	1	1	0	1	0	0	1	1	0	0	0	0	0	0	0	1	1	0	0
4166	20	1	4	0	0	0	1	0.111111	0.333333	0	1	0.428571	1	0.857143	0	1.5	2.25	2	3.06667	2.83333	1	0.555556	0.75	0	0.368421	1	0	0	1	0	0	0	0	0	0	0	0	0	0	0	0	0	0	0	0	1	0	0	1
4167	19	1	4	1	0	1	0	0.388889	0.666667	0.5	0.5	0	0.25	0.142857	0	1.25	2.5	1.75	3	2.91667	1.14286	0.555556	0.8125	0.222222	0.736842	1	1	1	1	1	0	1	1	0	0	0	0	0	0	0	0	0	0	1	0	1	1	0	1
4168	18	0	4	0	0	0	1	0.166667	0	1	0.5	1.28571	1.5	1.28571	0	2.25	3	3	3.26667	3.16667	1.28571	0.555556	1.0625	0.111111	0.578947	0	0	1	1	0	0	1	0	0	0	0	0	0	0	0	0	0	0	0	0	0	1	1	1
4169	19	0	4	0	1	0	1	0.277778	0.333333	0	0.5	0.571429	1.5	1	1	2	2.75	2.75	3.6	2.91667	1	0.555556	0.8125	0.222222	0.684211	1	1	1	1	0	0	1	0	0	0	0	0	0	0	0	0	0	0	0	0	1	0	0	0
4170	20	1	4	1	0	0	1	0.0555556	0	0	1	0.857143	1.5	1.28571	0	2	1	3	3.4	3	2	2	1.875	0.666667	1.36842	1	0	0	0	0	0	0	0	0	0	0	0	0	0	0	0	0	0	0	0	0	0	0	1
4171	18	1	4	0	0	0	1	0.166667	1	0	0	0	0.5	0.142857	0	1	1.25	1.25	2.93333	2.83333	0.857143	0.111111	0.9375	0.222222	0.842105	0	0	1	1	0	0	1	0	0	0	0	0	0	0	0	0	0	0	1	1	1	0	0	0
4172	18	0	4	0	0	0	1	0.611111	1	1	1	0.571429	2.5	1	0.5	2.25	2.25	2	3.26667	3.41667	0.428571	0.333333	0.25	0	0.368421	1	1	1	1	1	0	1	1	1	1	1	0	1	0	0	0	0	0	1	1	1	1	1	1
4173	19	0	4	1	0	0	1	0.5	0.666667	1	0.5	1	2.25	1	1	4	4	1.5	2.33333	3.33333	0.571429	0.333333	0.5625	0.222222	0.789474	1	1	1	1	1	1	1	0	0	1	1	0	0	0	0	0	0	0	1	0	1	1	1	1
4174	20	0	4	1	0	0	1	0.388889	0.333333	0.5	0	0.142857	2.25	0.428571	1.5	1	1	1	3.46667	2.33333	0.571429	0.444444	0.4375	0	0.210526	1	1	1	1	0	0	1	1	0	0	1	0	0	0	0	0	0	0	0	0	1	1	0	0
4175	19	0	4	0	0	0	1	0.888889	1	1	0.5	1	0.25	1.85714	1.5	1.75	2.5	2	4.06667	2.75	0.857143	0.555556	0.875	0	0.315789	1	1	1	0	1	1	1	1	1	1	1	0	1	1	1	1	1	1	1	1	1	1	1	0
4176	18	0	4	0	0	0	1	0.166667	0.333333	1	0	0.285714	1	0.285714	0.5	1.07217	3	1	3.53333	2.25	1	0.111111	0.4375	0.111111	0.368421	0	0	1	1	0	0	1	0	0	0	0	0	0	0	0	0	0	0	0	0	1	1	1	0
4177	17	0	4	0	0	0	1	0	0	0	0	0.285714	0.25	0.428571	0	1	1.25	1	3.46667	4.08333	0.857143	0.555556	0.875	0.111111	0.631579	0	0	0	0	0	0	0	0	0	0	0	0	0	0	0	0	0	0	0	0	0	0	0	0
4178	18	0	4	0	0	0	1	0.277778	0.333333	1	1	0	0	0.428571	0	1.5	2.5	1	3.13333	3.83333	1	0.666667	0.8125	0.222222	0.631579	0	0	1	1	0	0	1	1	0	0	1	0	0	0	0	0	0	0	0	0	1	1	1	1
4179	16	0	4	1	0	0	0	0.277778	0.666667	0.5	1	0.142857	1.5	0.714286	0	1.5	2.5	1.5	2.6	3.91667	1	0.666667	1.3125	0	0.368421	1	1	1	1	0	0	1	0	0	0	0	0	0	0	0	0	0	0	1	1	0	1	0	1
4180	18	0	4	0	0	0	1	0.166667	0.333333	0.5	0.5	0.428571	2	1.14286	1.5	2.25	3	1.75	2.73333	2.58333	0.571429	0.666667	0.3125	0.111111	0.526316	1	0	1	0	0	0	0	0	0	0	1	0	0	0	0	0	0	0	0	0	1	1	0	0
4181	20	1	4	1	0	0	1	0.0555556	0	0.5	0.692331	1.42857	1	1.85714	0.5	2	4	2	3.46667	4.25	1	0.333333	0.9375	0.555556	0.842105	0	0	1	0	0	0	0	0	0	0	0	0	0	0	0	0	0	0	0	0	0	1	0	0.384661
4182	19	0	4	1	0	0	1	0	0	0	0.5	0.857143	1.25	0.857143	0	2	2.25	2	4	4.08333	0.428571	0.666667	0.4375	0	0.421053	0	0	0	0	0	0	0	0	0	0	0	0	0	0	0	0	0	0	0	0	0	0	0	0
4183	19	1	4	0	1	1	0	0.277778	0.666667	0.5	1	0.571429	1.5	0.571429	0	2.75	2.25	1.75	3.46667	3.83333	0.285714	0.111111	0.1875	0	0.368421	1	1	1	1	0	0	1	0	0	0	0	0	0	0	0	0	0	0	1	1	0	1	0	1
4184	18	0	4	1	0	0	1	0.222222	0	0	0	0.714286	1.75	0.571429	0	1	2	1.25	2.66667	3.01568	0.857143	0	0.75	0	0.421053	1	0	1	1	0	0	1	0	0	0	0	0	0	0	0	0	0	0	0	0	0	0	0	0
4185	17	0	4	0	0	1	0	0.722222	0.666667	0.5	1	0.571429	1.21347	0.714286	0	2.25	2.75	1.5	3.46667	2.66667	1	0.444444	0.625	0.222222	0.368421	1	1	1	1	1	1	1	1	1	1	1	0	1	0	0	1	0	0	1	0	1	1	0	1
4186	19	1	4	0	0	0	1	0.166667	0.333333	0.5	0.5	1	0.25	0.857143	1	1.25	3	1.75	3.06667	3.33333	1	1.22222	1.0625	0.333333	0.684211	0	0	1	1	0	0	1	0	0	0	0	0	0	0	0	0	0	0	0	0	1	1	0	1
4187	19	1	4	0	0	1	0	0.222222	0.333333	0	0.5	0.285714	1.75	0.857143	0	1.25	2.5	2.75	2.6	2.66667	1.14286	0.444444	0.4375	0	0.315789	0	0	1	0	1	1	1	0	0	0	0	0	0	0	0	0	0	0	0	0	1	0	0	1
4188	19	1	4	0	0	0	1	0.0555556	0	0.5	0	0.285714	1.25	0.285714	0	1.75	2.75	1.5	2.73333	3.25	1.28571	0.666667	1.125	0.666667	0.947368	1	0	0	0	0	0	0	0	0	0	0	0	0	0	0	0	0	0	0	0	0	1	0	0
4189	19	1	4	0	0	0	1	0.111111	0	0	0.5	1.28571	1.75	1.35382	1	2.68372	3.00549	2.75	2.73333	2.41667	1.42857	1.11111	1.1875	0.444444	1.10526	1	0	1	0	0	0	0	0	0	0	0	0	0	0	0	0	0	0	0	0	0	0	0	1
4190	19	1	4	0	0	0	1	0.388889	0.333333	1	0.5	1.28571	3	0.714286	0.5	1.5	2	1.5	3.33333	3.41667	0.571429	0.666667	0.5	0.111111	0.368421	1	1	1	1	1	1	1	0	0	0	0	0	0	0	0	0	0	0	0	0	1	1	1	1
4191	19	1	4	0	0	0	1	0.222222	0.666667	0.5	0.5	0.285714	0.5	0.285714	0	1.25	3	2.5	4.4	4.08333	0.428571	0.444444	0.25	0.111111	0.368421	1	0	1	0	0	0	0	0	0	0	1	0	0	0	0	1	0	0	1	0	1	1	0	1
4192	18	1	4	0	0	0	1	0.444444	0.666667	0.5	0.5	0.571429	1.25	0.285714	0	1.25	2	1.5	3	3.25	0.428571	0.555556	0.75	0	0.315789	1	1	1	1	1	0	1	1	0	0	1	0	0	0	0	0	0	0	1	0	1	1	0	1
4193	17	1	4	0	0	1	0	0.111111	0.333333	0	0	0	0.75	0.428571	0	1.75	3.5	2	4	2.75	0.142857	0.333333	0.0625	0	0.0526316	1	1	0	0	0	0	0	0	0	0	0	0	0	0	0	0	0	0	0	0	1	0	0	0
4194	18	0	4	0	0	0	1	0.388889	0.333333	1	1	0.571429	0	0.142857	0	1.25	1.5	1	3.2	3.25	0.571429	0.333333	0.6875	0.111111	1	1	1	1	1	1	0	1	1	0	0	0	0	0	0	0	0	0	0	0	0	1	1	1	1
4195	16	1	4	0	0	0	0	0.166667	0	0	0	0	2.25	0.428571	0	1	2.75	1.75	3.2	2.83333	1	0.777778	0.9375	0.111111	0.473684	1	1	1	0	0	0	0	0	0	0	0	0	0	0	0	0	0	0	0	0	0	0	0	0
4196	17	1	4	1	0	0	1	0	0	1	0	0.285714	0.25	0.428571	0	2.5	2.5	2.25	3.13333	4.16667	0.714286	0.222222	0.75	0.111111	0.526316	0	0	0	0	0	0	0	0	0	0	0	0	0	0	0	0	0	0	0	0	0	1	1	0
4197	20	0	4	0	0	0	1	0.111111	0	0	0	0.142857	1.5	0.714286	1	1	1	1	4.06667	3.33333	1	0.555556	0.6875	0	0.315789	0	0	0	0	0	0	0	1	0	0	0	0	0	0	1	0	0	0	0	0	0	0	0	0
4198	18	0	4	1	0	0	1	0.555556	0.666667	0	1	0.285714	1.5	0.571429	0	2	2.25	2	3.73333	3.33333	1.14286	0.222222	0.5	0.111111	0.526316	1	0	0	1	1	0	1	1	1	1	1	0	1	0	0	1	0	0	1	0	1	0	0	1
4199	18	0	4	0	1	0	1	0.277778	1	1	0.5	0.285714	0.25	0.428571	0	1	2	1	2.93333	3.16667	1.57143	0.444444	1.4375	0.111111	0.421053	1	0	1	1	0	0	1	1	0	0	0	0	0	0	0	0	0	0	1	1	1	1	1	0
4200	19	1	4	0	0	0	1	0.111111	0	0	0	0.285714	0.5	0.285714	0	1	1.25	1.5	3.26667	3	0.714286	0.333333	0.375	0.222222	0.421053	1	0	1	0	0	0	0	0	0	0	0	0	0	0	0	0	0	0	0	0	0	0	0	0
4201	19	1	4	0	0	0	1	0.222222	0.333333	0.5	0.5	0.571429	1.25	0.714286	0.5	1.5	2.25	1.75	2.6	2.83333	0.857143	0.777778	0.6875	0.555556	0.789474	0	0	1	1	0	0	1	1	0	0	0	0	0	0	0	0	0	0	0	0	1	1	0	0
4202	18	0	4	0	0	0	1	0.222222	0.666667	1	1	0.428571	1	0.857143	0	2	2	1.5	3.93333	4.58333	0.714286	0.888889	0.875	0.111111	0.631579	0	0	1	1	0	0	1	1	0	0	0	0	0	0	0	0	0	0	1	0	1	1	1	1
4203	18	0	4	0	0	0	1	0.388889	1	0.5	0.5	0.285714	1.5	0.428571	0	1.5	1.75	1.5	3.6	3	0.571429	0.555556	0.375	0	0.157895	1	1	1	1	0	0	1	1	0	1	0	0	0	0	0	0	0	0	1	1	1	1	0	0
4204	18	0	4	1	0	0	1	0.277778	0.333333	1	1	2	1.5	2	0	2.5	3	2.25	3.33333	3.5	1.14286	0.888889	0.6875	0.222222	0.736842	0	0	1	1	0	0	1	1	0	0	1	0	0	0	0	0	0	0	0	0	1	1	1	1
4205	19	1	4	0	0	0	1	0.222222	0.666667	0	0	0	0.75	0	0	1.25	2.15236	1.75	4.2	4	0.714286	0.111111	0.375	0.111111	0.368421	1	1	1	0	0	0	0	1	0	0	0	0	0	0	0	0	0	0	1	1	0	0	0	0
4206	17	1	4	1	0	0	1	0	0.333333	0	0	0.142857	0.25	0.428571	0	1.75	1.75	1	2.73333	4.16667	0.428571	0.555556	0.5	0.111111	0.789474	0	0	0	0	0	0	0	0	0	0	0	0	0	0	0	0	0	0	0	0	1	0	0	0
4207	17	1	4	0	0	1	0	0.0555556	0	0	0	-0.0107118	0.75	0	0	2	2	1	3.6	4	1	0.111111	0.375	0.111111	0.421053	0	0	0	1	0	0	0	0	0	0	0	0	0	0	0	0	0	0	0	0	0	0	0	0
4208	19	1	4	0	0	0	1	0.166667	0	0.5	0	0.428571	0.25	0.571429	0	1.25	1.75	1.25	4	2.75	1.28571	0.222222	0.6875	0.111111	0.368421	1	0	1	1	0	0	0	0	0	0	0	0	0	0	0	0	0	0	0	0	0	1	0	0
4209	18	0	4	0	0	0	1	0.277778	1	1	1	0.714286	0	0.428571	2	1	1.75	1	3.13333	3.75	0.714286	0.777778	1.0625	0.222222	0.947368	1	1	1	1	0	0	0	0	0	0	1	0	0	0	0	0	0	0	1	1	1	1	1	1
4210	17	0	4	0	0	0	0	0	0	0	0.5	0	0	0	0	1.5	2	1.5	3.93333	3.83333	0.142857	0.222222	0.125	0	0.263158	0	0	0	0	0	0	0	0	0	0	0	0	0	0	0	0	0	0	0	0	0	0	0	1
4211	18	1	4	0	0	0	1	0.555556	1	1	1	1.71429	1.75	1.57143	1.5	2.5	2	2	3.13333	2.58333	0.428571	0.333333	0.125	0	0.210526	1	1	1	1	1	0	1	0	1	0	0	0	1	0	0	1	1	0	1	1	1	1	1	1
4212	18	1	4	1	0	0	1	0.277778	0.333333	0.5	0	0	0.75	0	0	1	1.25	1	3.86667	3.91667	0.571429	0.444444	0.375	0	0.368421	0	0	1	1	1	0	1	1	0	0	0	0	0	0	0	0	0	0	0	0	1	1	0	0
4213	17	0	4	0	0	0	1	0.277778	0.666667	1	0.5	0.857143	1.5	0.857143	0	1.75	2	1.25	3	3.75	1.14286	0.666667	0.8125	0.333333	0.473684	1	0	1	1	0	0	1	0	0	0	1	0	0	0	0	0	0	0	1	1	0	1	1	0
4214	19	0	4	1	0	0	1	0.333333	1	0.5	0.5	0.714286	2	1.14286	0	1.25	1.25	1	3.93333	3.5	1	0.222222	0.625	0	0.263158	1	1	1	0	1	0	0	1	0	1	0	0	0	0	0	0	0	0	1	1	1	1	0	1
4215	18	1	4	0	0	0	1	0.111111	0	0.5	0.5	0.142857	1	0	0	1	1.25	1.25	4.33333	4.33333	0.571429	0.666667	0.5625	0.111111	0.473684	0	0	1	0	1	0	0	0	0	0	0	0	0	0	0	0	0	0	0	0	0	1	0	1
4216	17	1	4	0	0	0	1	0	0	0	0	0	0	0	0	1	1.5	1	3.2	3.33333	0.285714	0.111111	0.25	0.111111	0.421053	0	0	0	0	0	0	0	0	0	0	0	0	0	0	0	0	0	0	0	0	0	0	0	0
4217	19	1	4	0	0	0	1	0.5	0.666667	0	0.5	0.714286	1.25	1	0	3.75	3	2.5	2.73333	2.83333	0.714286	0.111111	0.75	0.111111	0.368421	1	0	0	1	1	1	1	1	0	1	1	0	0	0	0	0	0	1	1	1	0	0	0	0
4218	18	1	4	0	0	0	1	0.111111	0.333333	0	0	0.428571	0.75	0.714286	0.5	1.5	3	1	3.66667	4.08333	1	0.333333	0.6875	0.222222	0.736842	0	0	1	0	0	0	0	0	0	0	0	0	0	0	0	0	0	1	1	0	0	0	0	0
4219	19	1	4	0	0	0	1	0.0555556	0	0.5	0.5	0.142857	1.25	0.571429	0.5	1.75	2.25	2	3.13333	3.16667	0.857143	0.666667	0.75	0.444444	0.842105	0	0	1	0	0	0	0	0	0	0	0	0	0	0	0	0	0	0	0	0	0	1	0	0
5001	17	1	3	0	0	0	1	0	0.333333	0.5	0	0	2.25	0	0	1.92273	2.5	1.75	3.13333	2.5	0.428571	0.666667	0.5625	0	0.315789	0	0	0	0	0	0	0	0	0	0	0	0	0	0	0	0	0	0	0	0	1	1	0	0
5003	17	1	3	0	0	0	1	0	0.0762451	0	0	0	0.75	0	0	1	1.75	1	3.8	3.08333	0	0	0.0625	0	0.105263	0	0	0	0	0	0	0	0	0	0	0	0	0	0	0	0	0	0	0	0	0.228735	0	0	0
5004	15	0	3	1	0	0	1	0	0	0	0	0	0.75	0	0	1	1	1	3.26667	3.75	0.428571	0.111111	0.125	0	0.105263	0	0	0	0	0	0	0	0	0	0	0	0	0	0	0	0	0	0	0	0	0	0	0	0
5006	17	1	3	0	0	0	1	0.222222	0	0	0	0.461078	0	0.285714	0	1.5	2.5	1.25	4.2	3.33333	0	0.111111	0.125	0.333333	0.473684	0	1	1	1	0	0	0	1	0	0	0	0	0	0	0	0	0	0	0	0	0	0	0	0
5007	16	0	3	0	0	0	1	0.222222	0	0.5	0	0.857143	1	0.285714	0.221816	1.25	2.5	1.25	2.86667	3.5	0.857143	0.222222	0.625	0.111111	0.368421	1	0	1	1	0	0	1	0	0	0	0	0	0	0	0	0	0	0	0	0	0	1	0	0
5008	14	1	3	0	0	0	1	0.0555556	0.0439165	0	0	0.285714	1.5	0.428571	0	2.25	2.5	1.25	3.46667	3.91667	0.285714	0.333333	0	0	0.684211	0	0	0	0	0	0	0	0	0	0	0	0	0	0	0	0	0	1	0	0	0.131749	0	0	0
5009	16	0	3	0	0	0	1	0.222222	0.666667	0.5	0.5	0	0.5	0	0	1.75	3.25	1	3.6	3.41667	0.571429	0.333333	0.125	0	0.263158	1	1	0	1	0	0	1	0	0	0	0	0	0	0	0	0	0	0	1	0	1	1	0	0
5010	15	1	3	1	0	0	1	0.166667	0.333333	0.5	0.5	0	0	0	0	1	1	1	4.66667	2.91667	0.285714	0.333333	0.0625	0	0.210526	1	0	1	0	0	0	1	0	0	0	0	0	0	0	0	0	0	0	0	0	1	1	0	0
5012	16	1	3	0	0	0	1	0	0	0	0	0.857143	2	1.14286	1	1.75	3	3	3.53333	2.58333	1.28571	1.22222	1	1.22222	1.26316	0	0	0	0	0	0	0	0	0	0	0	0	0	0	0	0	0	0	0	0	0	0	0	0
5013	15	1	3	1	0	0	1	0	0.333333	0.5	0	0	0	0	0	2.25	3.5	2.75	3.73333	3.91667	1	0	0.5625	0	0.368421	0	0	0	0	0	0	0	0	0	0	0	0	0	0	0	0	0	0	0	0	1	1	0	0
5016	14	1	3	1	0	0	1	0.166667	0	0	0	0.142857	0.25	0.142857	0	1.75	2.75	1	4.33418	3.33333	0.285714	0.111111	0.125	0.555556	0.631579	0	0	1	0	0	0	1	0	0	0	0	0	0	0	0	0	0	1	0	0	0	0	0	0
5017	15	1	3	0	0	0	1	0.555556	0.333333	1	1	1	1.5	0.714286	0	1.75	2.5	1	3.93333	4	0.285714	0.444444	0.25	0	0.315789	1	1	1	1	1	1	0	1	1	1	1	0	0	0	0	0	0	0	0	0	1	1	1	1
5018	15	0	3	0	0	0	1	0	0.0762451	0	0	0	1.25	0.285714	0	1.5	1.5	1	3.73333	3.33333	0.142857	0.111111	0.25	0	0.157895	0	0	0	0	0	0	0	0	0	0	0	0	0	0	0	0	0	0	0	0	0.228735	0	0	0
5020	15	0	3	0	0	0	1	0.333333	0.666667	1	0	0.285714	3	0.285714	0	2	2	1.75	2.93333	2.66667	0.714286	1.11111	1.5625	0.222222	0.947368	0	1	1	1	1	0	1	0	0	0	1	0	0	0	0	0	0	0	1	0	1	1	1	0
5021	16	0	3	1	0	0	1	0.5	0.666667	0	0.5	0	0.25	0.640008	0	2.25	2	1.5	3.93333	4.41667	0.285714	0.222222	0.375	0.111111	0.631579	1	1	1	1	1	0	1	1	0	1	1	0	0	0	0	0	0	0	1	0	1	0	0	0
5022	16	1	3	0	0	0	1	0	0.666667	0	0	0.285714	0.5	0.142857	0	1.25	1	1	3.8	3.83333	0.142857	0	0	0	0.157895	0	0	0	0	0	0	0	0	0	0	0	0	0	0	0	0	0	0	1	0	1	0	0	0
5023	16	0	3	0	0	0	1	0	0	0	0	0.142857	0	0.714286	0	1	1.75	1.25	4.2	4	0.142857	0.444444	0.3125	0	0.0526316	0	0	0	0	0	0	0	0	0	0	0	0	0	0	0	0	0	0	0	0	0	0	0	0
5024	17	1	3	0	0	0	1	0.277778	0.333333	1	1	0.714286	3	0.428571	0	2.75	2.75	1.75	3.67455	2.83333	0.428571	0	0.4375	0	0.210526	1	1	1	1	0	0	1	0	0	0	0	0	0	0	0	0	0	0	0	0	1	1	1	1
5025	14	0	3	1	0	0	1	0.722222	0.333333	1	0.5	1.85714	1.5	2.14286	0.5	1.25	3.5	2.25	3.33333	3.5	0.857143	0.333333	0.4375	0.222222	0.684211	1	1	1	1	1	0	1	1	1	0	1	1	1	0	1	1	0	0	0	0	1	1	1	1
5028	16	1	3	0	0	0	1	0	0.333333	0	0	0	0	0	0	1.5	1	1	3.26667	4	0.285714	0	0.1875	0.333333	0.0526316	0	0	0	0	0	0	0	0	0	0	0	0	0	0	0	0	0	0	0	0	1	0	0	0
5035	14	1	3	0	0	0	1	0.0555556	0.333333	0	0	0.142857	2.25	0	0	1.5	2.5	1.25	3.4	3.5	0.428571	0	0.3125	0	0.263158	1	0	0	0	0	0	0	0	0	0	0	0	0	0	0	0	0	0	0	0	1	0	0	0
5036	16	1	3	0	0	0	1	0.222222	1	1	0	0.285714	0.5	0.285714	0	1.25	2.5	1	3.6	3	0.857143	0.666667	0.375	0	0.368421	0	1	1	1	0	0	1	0	0	0	0	0	0	0	0	0	0	0	1	1	1	1	1	0
5037	15	0	3	0	0	0	1	0.277778	0	0	0	0	1.25	0	0	1	1.25	1	4.33333	4.91667	0	0	0	0	0.0526316	0	0	1	1	1	1	1	0	0	0	0	0	0	0	0	0	0	0	0	0	0	0	0	0
5038	16	0	3	1	0	0	1	0.222222	0.333333	0	1	0.285714	1.25	0.142857	0.5	2.75	3.25	2	3.73333	4	0.285714	0.666667	0.375	0.222222	0.578947	0	0	1	1	0	0	1	0	0	0	0	0	0	0	0	1	0	0	1	0	0	0	0	1
5039	16	0	3	0	0	0	1	0.833333	0.333333	1	0.5	1.28571	1.25	1.42857	0.5	2	3	1.25	3.53333	4	0.571429	0	0.5	0	0.210526	1	1	1	1	1	1	1	1	1	1	1	1	1	1	0	1	0	0	0	0	1	1	1	1
5040	15	0	3	0	0	0	0	0.0555556	0	0	0	0.142857	0.75	0.285714	0	1	1.75	1	4	4.16667	0.714286	0.666667	0.4375	0	0.390129	1	0	0	0	0	0	0	0	0	0	0	0	0	0	0	0	0	0	0	0	0	0	0	0
5041	16	1	3	0	0	0	1	0.555556	0.666667	0.5	1	1.28571	1.75	1.14286	0.5	2.25	2.5	1.5	4.4	4.41667	0.285714	0.333333	0.0625	0	0.368421	0	1	1	1	1	0	1	1	0	1	1	0	0	0	1	1	0	0	1	0	1	1	0	1
5043	16	1	3	0	1	0	1	0.722222	0.666667	0.5	0.5	0.571429	1	0.571429	0.5	1.5	1.75	1.5	4.66667	3.65447	0.142857	0	0.125	0	0	1	1	1	1	1	0	1	1	1	1	1	0	1	0	1	1	0	0	1	0	1	1	0	1
5046	16	1	3	0	1	0	1	0.333333	0.188699	0	0	0	1.5	0.142857	0	1.75	2.75	1.75	5	3.75	0.428571	0.111111	0.1875	0	0.263158	1	0	1	1	1	0	1	0	1	0	0	0	0	0	0	0	0	0	0	0	0.566098	0	0	0
5047	16	0	3	0	0	0	1	0.888889	1	1	1	0.142857	2.75	0.428571	0	1.5	1.75	2.25	3.13333	3.08333	0.428571	0.222222	0.125	0	0.105263	1	1	1	1	1	1	1	1	1	1	1	0	1	1	1	1	1	0	1	1	1	1	1	1
5048	17	1	3	1	0	0	1	0	0.333333	0.5	0	0.142857	2.75	0.428571	0	1.5	1.75	1.5	3.66667	3.08333	0.285714	0.222222	0.4375	0	0.315789	0	0	0	0	0	0	0	0	0	0	0	0	0	0	0	0	0	0	0	0	1	1	0	0
5049	14	1	3	0	0	0	1	0.166667	0.333333	0	0	0	2.75	0	0	1	1	1.25	3.86667	4.16667	0.142857	0	0.0625	0	0	0	0	1	1	0	0	1	0	0	0	0	0	0	0	0	0	0	0	0	0	1	0	0	0
5050	16	0	3	0	0	0	1	0	0	0	0	0.142857	1.25	0.285714	0	1	1.25	1.5	3.6	3.66667	1	0.222222	0.5	0.222222	0.421053	0	0	0	0	0	0	0	0	0	0	0	0	0	0	0	0	0	0	0	0	0	0	0	0
5051	16	0	3	0	0	0	1	0.277778	0.333333	1	0.5	0.142857	2	0	0	1	1.75	1.5	3.8	4	0.285714	0.222222	0.25	0	0.210526	1	1	1	1	0	0	1	0	0	0	0	0	0	0	0	0	0	0	0	0	1	1	1	0
5052	15	1	3	1	0	0	1	0.166667	0.333333	0	0	0	2.25	0.142857	0	1.75	2	1	3.4	4	0.428571	0.111111	0.0625	0	0.473684	0	0	0	1	0	0	1	0	1	0	0	0	0	0	0	0	0	0	0	0	1	0	0	0
5053	16	0	3	0	0	0	1	0	0	0	0	0.142857	1.25	0.285714	0	1	1.25	1.5	3.2	4.33333	0.428571	0.111111	0.375	0.111111	0.526316	0	0	0	0	0	0	0	0	0	0	0	0	0	0	0	0	0	0	0	0	0	0	0	0
5055	13	1	3	0	0	0	1	0.0555556	0.333333	0	0	0.428571	0.75	0.571429	0	2	3.75	1.75	3.2	2.25	1	0.888889	0.5625	0.111111	0.315789	0	0	1	0	0	0	0	0	0	0	0	0	0	0	0	0	0	0	0	0	1	0	0	0
5056	15	1	3	1	0	0	1	0.333333	0.333333	1	0.5	0.857143	1.75	1	0	1.5	3.25	1	3.66667	3.91667	0.857143	0.666667	0.675848	0.111111	0.578947	1	0	1	0	0	0	1	1	0	0	0	0	0	0	0	1	1	0	0	0	1	1	1	1
5058	15	1	3	0	0	0	1	0.222222	0.333333	0.5	0.5	0.142857	1	0.285714	0	1	2	1.5	3.8	3.81407	0.714286	0.47237	0.5625	0	0.263158	0	0	1	1	0	0	1	0	0	0	1	0	0	0	0	0	0	0	0	0	1	1	0	0
5059	13	1	3	1	0	0	1	0.333333	0	0.5	0.5	1.28571	0.75	0.714286	0	1.75	2.25	1.25	2.93333	3.12039	0.571429	0.555556	0.375	0.444444	1.31579	1	1	1	1	0	0	1	1	0	0	0	0	0	0	0	0	0	0	0	0	0	1	0	1
5060	16	1	3	0	0	0	1	0.611111	1	1	1	2.29392	0.75	1.71429	0.5	1.75	1.5	1.5	3.53333	2.33333	1.28571	0.555556	1.125	0.111111	0.368421	1	1	1	1	1	0	1	1	1	1	1	0	0	0	0	0	0	1	1	1	1	1	1	1
5061	14	1	3	1	0	0	1	0.0555556	0.333333	0	0.5	0.142857	0.75	0.142857	0	1.25	2.75	1.25	3.53333	3.08333	1.14286	0.333333	1.125	0	0.578947	0	0	0	0	0	0	1	0	0	0	0	0	0	0	0	0	0	0	0	0	1	0	0	0
5063	14	1	3	0	0	0	1	0	0.333333	0	0	0	0.75	0	0	1	1	1	3.8	3.83584	0.714286	0.555556	0.625	0.111111	0.263158	0	0	0	0	0	0	0	0	0	0	0	0	0	0	0	0	0	0	0	0	1	0	0	0
5064	14	1	3	0	0	0	1	0.111111	0	0	0	0.428571	1.75	0.571429	0.5	2	2.25	1.5	4.4	4.5	0.428571	0	0.0625	0	0.263158	0	0	1	0	0	0	1	0	0	0	0	0	0	0	0	0	0	0	0	0	0	0	0	0
5065	15	0	3	1	0	0	1	0.222222	0.333333	0.5	0	0.714286	0.5	1.14286	0	3	3.5	3.5	2.86667	2.41667	1	0.555556	1.0625	0.222222	0.736842	1	1	1	1	0	0	0	0	0	0	0	0	0	0	0	0	0	0	0	0	1	1	0	0
5067	16	0	3	0	0	0	1	0	0	0	0.5	0	0.5	0	0	1	1.5	1	4.66667	4.58333	0.285714	0.111111	0.0625	0.111111	0.315789	0	0	0	0	0	0	0	0	0	0	0	0	0	0	0	0	0	0	0	0	0	0	0	0
5068	16	1	3	1	0	0	1	0.0555556	0	0	0	0.142857	0.25	0.142857	0	1	1	1	2.93333	3.25	1.57143	0.555556	1.0625	0.111111	0.368421	1	0	0	0	0	0	0	0	0	0	0	0	0	0	0	0	0	0	0	0	0	0	0	0
5069	15	1	3	0	0	0	1	0.5	0.333333	0.5	0.5	1.14286	0	1.42857	0	1.75	2.5	1.75	3.8	3.0896	0.714286	0.222222	0.5	0.111111	0.421053	0	1	1	1	1	1	1	1	0	1	1	0	0	0	0	0	0	0	0	0	1	1	0	1
5070	13	1	3	0	0	0	1	0.0555556	0	0	0	0	0	0	0	1.75	1.75	1	3.86667	3.58333	0.571429	0.777778	0.8125	0.222222	0.789474	0	0	1	0	0	0	0	0	0	0	0	0	0	0	0	0	0	0	0	0	0	0	0	0
5071	15	0	3	0	0	0	1	0.166667	0.333333	0.5	1	0.285714	1.5	0.285714	0	1.75	2.75	1.75	3.46667	3.33333	0.857143	0.555556	0.75	0.111111	0.368421	0	0	1	1	0	0	1	0	0	0	0	0	0	0	0	0	0	0	0	0	1	1	0	1
5072	13	0	3	0	0	0	1	0.111111	0.333333	0.5	0	0	1.25	0	0	1	2.25	1.5	3.98547	4.83333	0.428571	0.666667	0.125	0	0.526316	1	1	0	0	0	0	0	0	0	0	0	0	0	0	0	0	0	0	0	0	1	1	0	0
5076	14	1	3	0	0	0	1	0.166667	0.333333	0	0	0	0	0.142857	0	1	2	1	4.6	4.33333	0.142857	0	0.1875	0.111111	0.0526316	1	0	1	0	1	0	0	0	0	0	0	0	0	0	0	0	0	0	0	0	1	0	0	0
5077	16	0	3	0	0	0	1	0.388889	0.333333	1	0	0.142857	0.5	0.714286	1	1.5	3	1.75	4	3.41667	0.857143	0.777778	0.3125	0	0.157895	0	1	0	1	1	0	1	1	1	0	1	0	0	0	0	0	0	0	0	0	1	1	1	0
5078	14	1	3	1	0	0	1	0.555556	0.666667	0.5	0.5	0.428571	2.5	0.857143	0	2.25	2.75	1.75	3.93685	3.16667	1.14286	0.444444	0.8125	0.444444	0.631579	1	1	1	1	1	0	1	1	1	0	1	0	0	0	0	1	0	0	1	0	1	1	0	1
5079	14	1	3	0	0	0	1	0.277778	0.333333	0.5	0.5	0.571429	1.25	1.14286	0	1.5	3.5	1.5	4.53333	4.41667	0	0	0	0	0.0526316	1	1	1	1	0	0	1	0	0	0	0	0	0	0	0	0	0	0	0	0	1	1	0	0
5080	14	0	3	1	0	0	1	0.222222	1	1	0.5	0.428571	1.75	0.714286	0	2.25	2.28154	2.5	3.2	1.83333	1.57143	2	1.6875	0.333333	1	0	0	1	1	0	0	1	0	1	0	0	0	0	0	0	0	0	0	1	1	1	1	1	1
5081	13	0	3	0	0	0	1	0	0	0	0	0	1.75	0	0	1	1	1	3.46667	4.5	0	0.333333	0.0625	0	0.157895	0	0	0	0	0	0	0	0	0	0	0	0	0	0	0	0	0	0	0	0	0	0	0	0
5082	16	1	3	0	0	0	1	0	0	0	0	0	0	0	0	1	1	1	3.53333	3.66667	0.428571	0.333333	0.3125	0.111111	0.263158	0	0	0	0	0	0	0	0	0	0	0	0	0	0	0	0	0	0	0	0	0	0	0	0
5083	14	0	3	1	0	0	1	0	0	0	0	0	0.25	0	0	1	1.25	1	3.93333	4.75	0.285714	0.222222	0.0625	0	0.105263	0	0	0	0	0	0	0	0	0	0	0	0	0	0	0	0	0	0	0	0	0	0	0	0
5084	15	1	3	0	0	0	1	0	0.0762451	0	0	0.142857	1.75	0.571429	0	1.25	2.5	2.5	3.2	3.16667	0.285714	0.222222	0.1875	0.111111	0.421053	0	0	0	0	0	0	0	0	0	0	0	0	0	0	0	0	0	0	0	0	0.228735	0	0	0
5085	15	0	3	1	0	0	1	0.0555556	0.666667	1	1	0.428571	1.25	0	0	1	1	0.960677	3.86667	3.83333	0	0.111111	0	0	0.263158	0	1	0	0	0	0	0	0	0	0	0	0	0	0	0	0	0	0	1	0	1	1	1	1
5088	14	0	3	0	0	0	0	0.166667	0.333333	0.5	1	0	1	0.142857	0	2	2.25	1.5	3.46667	3.33333	0.165766	0.270198	0.388338	0.128718	0.271727	0	0	1	1	0	0	1	0	0	0	0	0	0	0	0	0	0	0	0	0	1	1	0	1
5089	15	0	3	1	0	0	1	0	0	0	0	0	1.25	0	0	1	1	1	4.66667	4.41667	0.857143	0.111111	0.125	0	0.157895	0	0	0	0	0	0	0	0	0	0	0	0	0	0	0	0	0	0	0	0	0	0	0	0
5091	15	0	3	0	0	0	1	0.611111	1	1	0.5	0.142857	1.12145	0.52235	0	2.25	3	1.5	3.4	3.16667	1	0.111111	0.8125	0.111111	0.473684	1	1	1	1	1	1	1	1	1	0	1	0	1	0	0	0	0	0	1	1	1	1	1	1
5092	14	0	3	1	0	0	1	0.277778	0	0	0	0	1.75	0.428571	0	1.5	2.75	1.75	2.73333	3.25	0.714286	0.444444	0.25	0	0.368421	0	0	1	1	1	1	1	0	0	0	0	0	0	0	0	0	0	0	0	0	0	0	0	0
5093	13	0	3	0	0	0	1	0.111111	0.333333	0	0	0.285714	0	0.714286	0	1	1.5	1.75	3.73333	3.91667	0.857143	0.222222	0.3125	0	0.263158	1	0	0	0	1	0	0	0	0	0	0	0	0	0	0	0	0	0	0	0	1	0	0	0
5094	14	0	3	0	0	0	1	0.0555556	0.333333	0	0	0	0.25	0.571429	0	1.25	1	1.5	3.6	4.08333	0.428571	0.333333	0.25	0.111111	0.526316	0	1	0	0	0	0	0	0	0	0	0	0	0	0	0	0	0	0	0	0	1	0	0	0
5097	15	1	3	1	0	0	1	0.0555556	0	0	0	0	0.75	0	0	1.5	2	1	4.93333	4.66667	0.285714	0	0	0	0	0	0	0	0	0	0	0	0	0	0	0	0	0	0	0	0	0	1	0	0	0	0	0	0
5098	14	1	3	0	0	0	1	0.388889	0.333333	0.5	0.5	0.428571	1	0.285714	0	1.75	2	1	3.4	2.91667	1	0.333333	1.1875	0.555556	0.947368	1	1	1	1	0	0	1	1	0	0	1	0	0	0	0	0	0	0	0	0	1	1	0	1
5099	15	1	3	0	0	0	1	0.388889	1	1	0.5	0.571429	0.5	1.28571	1	1.75	3.25	2.5	4.73333	2.75	0.285714	0.222222	1.0625	0.111111	0.578947	1	1	1	1	1	1	1	0	0	0	0	0	0	0	0	0	0	0	1	1	1	1	1	0
5100	13	0	3	1	0	0	1	0	0	0	0	0	0.25	0.285714	0	1	2.5	1.25	3.6	4.16667	0.571429	0.222222	0.125	0.111111	0.105263	0	0	0	0	0	0	0	0	0	0	0	0	0	0	0	0	0	0	0	0	0	0	0	0
5102	14	0	3	1	0	0	1	0.333333	0.333333	1	1	0.857143	1.75	2.14286	0	3	3.25	1.5	3.8	4.5	0.285714	0.333333	0.1875	0	0.263158	0	1	1	1	0	0	1	1	1	0	0	0	0	0	0	0	0	0	0	0	1	1	1	1
5103	14	0	3	0	0	0	1	0.277778	0.333333	0	0	0	1	0	0	1.5	2.75	3	3.6	4.09753	0.571429	0.111111	0.125	0	0.105263	1	1	1	1	0	0	1	0	0	0	0	0	0	0	0	0	0	0	0	0	1	0	0	0
5104	14	0	3	0	1	0	1	0.555556	0.333333	0	1	0	2.5	0.857143	0	1.25	2.5	1.5	3.66667	2.83333	0.571429	0.444444	0.75	0.111111	0.842105	1	1	1	1	1	0	1	1	1	0	1	1	0	0	0	0	0	0	0	0	1	0	0	1
5105	14	0	3	0	0	0	1	0.111111	0	0	0	0.285714	1.5	0.571429	0	1.5	3	1	3.73333	3.75	0.857143	0.444444	0.875	0.111111	0.368421	1	0	1	0	0	0	0	0	0	0	0	0	0	0	0	0	0	0	0	0	0	0	0	0
5107	13	0	3	0	0	0	1	0.222222	0	0	0	0	0	0	0	2.5	3	1	4.42629	4.66667	0.571429	0.555556	0.3125	0	0.421053	0	1	1	0	0	0	0	1	0	0	1	0	0	0	0	0	0	0	0	0	0	0	0	0
5108	16	1	3	1	0	0	1	0.277778	0.333333	1	1	0.142857	0	2.42857	0	1.5	2.25	1	3.4	3.44616	0.714286	0	0.375	0.222222	0.631579	0	0	1	1	0	0	1	1	1	0	0	0	0	0	0	0	0	0	0	0	1	1	1	1
5109	14	0	3	0	0	0	1	0.0555556	0.333333	0	0	0.142857	0.75	0.142857	0	1	1	1	3.06667	4.08333	0.285714	0.111111	0.3125	0.222222	0.578947	1	0	0	0	0	0	0	0	0	0	0	0	0	0	0	0	0	0	0	0	1	0	0	0
5110	13	0	3	0	1	0	1	0.5	0.333333	0.5	1	1.71429	2.75	1.42857	0	1.75	2.25	1.25	3.66667	4.08333	0.571429	0.222222	0.75	0.111111	0.315789	1	1	1	1	0	0	1	1	1	1	1	0	0	0	0	0	0	0	0	0	1	1	0	1
5111	15	0	3	1	0	0	1	0.0555556	0.333333	0.5	0.5	0.142857	0.25	1	0	1.5	2.25	1.25	3.46667	3.25	0.714286	0.111111	0.5625	0	0.315789	0	0	0	1	0	0	0	0	0	0	0	0	0	0	0	0	0	0	0	0	1	1	0	0
5112	15	1	3	1	0	0	1	0.277778	0.666667	1	0	0.571429	1.25	1.28571	0	2	3.5	2.25	3.33333	3.16667	1	0.444444	0.9375	0	0.315789	1	1	1	1	0	0	1	0	0	0	0	0	0	0	0	0	0	0	1	0	1	1	1	0
5113	15	0	3	0	0	0	1	0.111111	0.333333	0.5	0	0	0	0.428571	0	1.25	2.25	1.25	3.93333	3.91667	0.285714	0	0.0625	0	0.105263	1	0	0	0	0	0	1	0	0	0	0	0	0	0	0	0	0	0	0	0	1	1	0	0
5114	15	1	3	0	1	1	0	0.111111	0.333333	0	0	1.28571	2.75	0.753083	1	2.25	2.25	2.75	3	3	0.857143	0.222222	1.0625	1	0.789474	1	0	0	0	0	0	0	0	0	0	1	0	0	0	0	0	0	0	0	0	1	0	0	0
5115	16	0	3	0	0	0	1	0	0.333333	0	0	1.42857	1.5	0.714286	1	1.75	2.25	1.5	2.66667	2.75	0.857143	0.444444	0.5	0.222222	0.368421	0	0	0	0	0	0	0	0	0	0	0	0	0	0	0	0	0	0	0	0	1	0	0	0
5116	16	0	3	0	0	0	1	0.0555556	0	0	0.5	0	0	0.142857	0	2	1.25	1	3.13333	3.25	0.285714	0	0.375	0	0.368421	0	0	0	0	1	0	0	0	0	0	0	0	0	0	0	0	0	0	0	0	0	0	0	0
5118	14	1	3	1	0	0	1	0.222222	0.333333	0	0.5	1	0	0.285714	0	1.25	1.5	1	3.4	3.91667	0.142857	0.333333	0	0	0.263158	1	0	1	1	0	0	0	1	0	0	0	0	0	0	0	0	0	0	0	0	1	0	0	0
5119	14	1	3	0	0	0	1	0	0	0	0	0	0.75	0.142857	0	1.25	1	1	3.86667	4.33333	0.142857	0.111111	0.375	0	0.157895	0	0	0	0	0	0	0	0	0	0	0	0	0	0	0	0	0	0	0	0	0	0	0	0
5120	16	1	3	0	0	0	1	0	0.333333	0	0	0.428571	0.25	0.142857	0	2	2	1	2.6	2.66667	0.857143	0.444444	0.5625	0.444444	0.894737	0	0	0	0	0	0	0	0	0	0	0	0	0	0	0	0	0	0	0	0	1	0	0	0
5122	15	0	3	0	0	0	1	0	0	0	0	0	0.5	0.285714	0	1.25	3	1.5	4.13333	4	0.571429	0.222222	0.25	0	0.210526	0	0	0	0	0	0	0	0	0	0	0	0	0	0	0	0	0	0	0	0	0	0	0	0
5123	15	0	3	1	0	0	1	0.111111	0.333333	1	1	1	2.5	0.857143	0	2.5	3.25	1.75	2.86667	3.41667	0.571429	0.555556	0.6875	0.111111	0.631579	1	0	0	0	0	0	0	0	1	0	0	0	0	0	0	0	0	0	0	0	1	1	1	1
5124	15	1	3	0	0	0	1	0.0555556	0	0	0	0	1.75	0.142857	0	1.5	1.5	1.5	4.2	4.09271	0	0.111111	0.25	0.222222	0.315789	1	0	0	0	0	0	0	0	0	0	0	0	0	0	0	0	0	0	0	0	0	0	0	0
5125	15	0	3	1	0	0	1	1	1	1	1	2.14286	1.25	1.85714	1	3.43324	3.75	2.75	4.06667	3.88443	0.571429	1	0.8125	0.111111	0.473684	1	1	1	1	1	1	1	1	1	1	1	1	1	1	1	1	1	1	1	1	1	1	1	1
5127	15	0	3	0	0	0	1	0.388889	0.333333	0.5	0	0.142857	0.5	0.285714	0	1	2.5	2.5	4	4.41667	0.285714	0.222222	0.375	0	0.368421	1	1	1	1	0	0	1	0	0	0	1	0	0	0	0	0	0	1	0	0	1	1	0	0
5129	15	1	3	0	0	0	1	0.444444	0.333333	1	1	0	0.75	0.142857	0	1.75	2.5	1.5	3.8	3.83333	0.428571	0.222222	0.3125	0	0.473684	1	1	1	1	1	0	1	1	0	0	1	0	0	0	0	0	0	0	0	0	1	1	1	1
5131	14	0	3	0	0	0	1	0	0.333333	0	0	0.285714	0	0.285714	0	1.5	2	1.75	3.13333	2.33333	0.142857	0.333333	0.1875	0	0.210526	0	0	0	0	0	0	0	0	0	0	0	0	0	0	0	0	0	0	0	0	1	0	0	0
5133	14	0	3	1	0	0	1	0.222222	0	0	0.5	0.714286	0.75	1	0.5	1.5	2.25	2	4.2	4	0.571429	0	0.625	0	0.315789	0	1	1	0	1	0	1	0	0	0	0	0	0	0	0	0	0	0	0	0	0	0	0	1
5135	14	1	3	0	0	0	1	0	0.333333	0.5	0	0	2	0	0	2	1.25	1.5	2.66667	3.25	0.571429	0.111111	0.4375	0.222222	0.263158	0	0	0	0	0	0	0	0	0	0	0	0	0	0	0	0	0	0	0	0	1	1	0	0
5136	14	1	3	0	0	0	1	0.388889	0.333333	0.5	1	0.428571	0	0.848146	0.0865211	2	3	1	3.2	2.5	0.285714	0.666667	0.4375	0.222222	0.421053	1	1	1	0	1	1	1	0	1	0	0	0	0	0	0	0	0	0	0	0	1	1	0	1
5137	15	1	3	0	0	0	1	0	0	0	0	0.142857	1	0	0	2.25	2.25	2.25	3.33333	2.66667	0.285714	0.222222	0.3125	0	0.263158	0	0	0	0	0	0	0	0	0	0	0	0	0	0	0	0	0	0	0	0	0	0	0	0
5138	15	1	3	0	0	0	1	0.888889	1	1	1	2	1.5	1.85714	1	3	3	2.5	3.4	3.25	0.142857	0.111111	0.375	0	0.210526	1	1	1	1	1	0	1	1	1	1	1	1	1	1	1	1	0	1	1	1	1	1	1	1
5140	14	0	3	0	0	0	1	0.611111	0.333333	0.5	1	0.857143	2.25	1.28571	0	3.75	3.85393	1	3.33333	2.75	1	1.77778	0.75	0.222222	0.210526	1	1	1	1	1	1	1	1	1	0	0	1	0	0	0	0	0	1	0	0	1	1	0	1
5141	14	1	3	0	0	0	1	0.111111	0.333333	0.5	0	0.428571	0	0.571429	0	4.5	4.5	3.5	3.8	3	0.428571	0.555556	0.375	0.111111	0.368421	0	0	1	0	0	0	0	0	0	1	0	0	0	0	0	0	0	0	0	0	1	1	0	0
5142	13	1	3	0	0	0	1	0.388889	0.333333	1	0.5	0	1.75	0.857143	0	2	1.5	2	3.73333	2.78383	0.142857	0.111111	0.0625	0	0.0526316	0	1	1	1	0	0	1	1	0	0	1	0	0	0	1	0	0	0	0	0	1	1	1	1
5143	14	1	3	0	0	0	1	0.111111	0	0	0	0.857143	0.665183	0.714286	0	1	1.75	1	3.86667	3.25	0.428571	0.333333	0.375	0	0.157895	1	0	0	1	0	0	0	0	0	0	0	0	0	0	0	0	0	0	0	0	0	0	0	0
5144	15	1	3	0	0	0	1	0.0555556	0.333333	0	0	0	1.75	0	0	1.5	1.5	1	4.06667	4.16667	0	0	0	0	0	0	0	1	0	0	0	0	0	0	0	0	0	0	0	0	0	0	0	0	0	1	0	0	0
5145	14	1	3	1	0	0	1	0.111111	0	0	0	0.173614	0.5	0.571429	0	1	2.5	2	3.73333	4.08333	0.428571	0.333333	0.625	0.111111	0.842105	1	0	0	0	0	0	0	1	0	0	0	0	0	0	0	0	0	0	0	0	0	0	0	0
5146	15	0	3	1	0	0	1	0.222222	0.333333	0	0	0	1	0.142857	0	2.5	3.25	1.5	4.33333	4.75	0.285714	0.333333	0.25	0.222222	0.105263	1	1	1	1	0	0	0	0	0	0	0	0	0	0	0	0	0	0	0	0	1	0	0	0
5147	13	1	3	0	0	0	1	0.0555556	0	0	0	0.142857	0	0.714286	0.5	1	2	1	4.06667	4.08333	0.285714	0.222222	0.375	0.111111	0.631579	0	0	0	1	0	0	0	0	0	0	0	0	0	0	0	0	0	0	0	0	0	0	0	0
5149	15	0	3	0	0	0	1	0.111111	0.333333	0	0	0	0	0.285714	0	1	1.25	1	2.6	2.91667	1.28571	0.333333	0.6875	0	0.684211	1	0	1	0	0	0	0	0	0	0	0	0	0	0	0	0	0	0	0	0	1	0	0	0
5150	14	1	3	1	0	0	1	0.166667	0.333333	0	0.5	0.428571	1.5	0.857143	0	1.75	2.25	1	3.13333	3.25	0.857143	0.333333	1.3125	0	0.368421	0	0	1	1	0	0	1	0	0	0	0	0	0	0	0	0	0	0	0	0	1	0	0	1
5153	16	1	3	0	0	1	0	0.277778	0	0.5	1	0.428571	1.25	0.571429	0	1.5	1.5	1.5	2.73333	2.33333	0.428571	0.222222	0.5625	0.666667	0.578947	0	1	0	0	0	0	1	1	1	0	0	0	1	0	0	0	0	0	0	0	0	1	0	1
5154	15	0	3	0	0	0	1	0.222222	0	0.5	0	0.428571	2	0.285714	1	1	1.75	1.25	4.26667	4	0.571429	0	0.625	0	0.526316	0	0	1	1	0	0	1	1	0	0	0	0	0	0	0	0	0	0	0	0	0	1	0	0
5155	14	1	3	1	0	0	1	0	0	0	0	0	0.75	0.428571	0	1.75	1.75	1.25	4.46667	4.25	0.428571	0.333333	0.25	0	0.315789	0	0	0	0	0	0	0	0	0	0	0	0	0	0	0	0	0	0	0	0	0	0	0	0
5160	14	0	3	0	0	0	1	0.555556	0.666667	1	0.5	0.285714	1	1	0	2	3	1.75	3.52951	3.66667	0.714286	0.444444	0.3125	0	0.105263	1	1	1	1	1	0	1	1	1	1	1	0	0	0	0	0	0	0	1	0	1	1	1	1
5161	14	1	3	0	0	0	1	0	0.333333	0	0	0	0	0.142857	0	1.75	2.75	1	3.06667	3.08333	0.571429	0.333333	0.576764	0.555556	0.631579	0	0	0	0	0	0	0	0	0	0	0	0	0	0	0	0	0	0	0	0	1	0	0	0
5162	14	0	3	0	0	0	1	0.222222	0.333333	0	0	0	0.25	0.428571	0	1.25	1.5	1.25	2.93333	3.41667	0.142857	0	0.125	0	0.578947	1	0	1	1	0	0	1	0	0	0	0	0	0	0	0	0	0	0	0	0	1	0	0	0
5163	13	0	3	1	0	0	1	0	0	0	0	0.857143	0.5	0.428571	0	2.25	2.5	1.25	3.2	3.25	0.857143	0.666667	1	0.777778	0.631579	0	0	0	0	0	0	0	0	0	0	0	0	0	0	0	0	0	0	0	0	0	0	0	0
5165	15	1	3	0	1	0	1	0.333333	0.333333	0	0	0.857143	0	1	1	3.5	3	3.25	3.66667	3.82363	0.571429	0.111111	0.8125	0.414916	0.473684	0	0	0	0	1	0	1	1	1	0	1	0	0	0	1	0	0	0	0	0	1	0	0	0
5166	16	0	3	0	0	0	1	0.111111	0.333333	0	0	0.142857	1.25	1.14286	0	1	3	2.25	4	2.91667	0	0.111111	0.0625	0	0	1	0	1	0	0	0	0	0	0	0	0	0	0	0	0	0	0	0	0	0	1	0	0	0
5168	16	0	3	0	0	0	1	0.222222	0.333333	0	0	0.496181	3	1.42857	0	1.75	2.25	3	3.66667	3.27052	0	0.111111	0.125	0	0.0526316	1	0	1	0	1	1	0	0	0	0	0	0	0	0	0	0	0	0	0	0	1	0	0	0
5169	15	0	3	1	0	0	1	0.166667	0.174873	0	0.5	0.285714	0.75	0.285714	0	1	2.5	1	4	3.58333	0.714286	0.777778	0.5	0	0.263158	0	0	1	1	0	0	1	0	0	0	0	0	0	0	0	0	0	0	0	0	0.52462	0	0	0
5170	15	1	3	0	0	0	1	0.5	0	0	0	0.857143	1.75	0.571429	0.5	2	2.25	2	3.4	2.66667	0.571429	0.888889	1.375	1.33333	0.842105	0	1	1	1	1	0	1	1	1	0	0	1	0	0	0	0	0	1	0	0	0	0	0	0
5172	16	0	3	0	0	0	1	0	0.333333	0	0	0	0.75	0.428571	0	1.5	2.25	1.25	3.4	3	0.285714	0.777778	0.5625	0.111111	0.526316	0	0	0	0	0	0	0	0	0	0	0	0	0	0	0	0	0	0	0	0	1	0	0	0
5174	16	0	3	0	0	0	1	0.111111	0	0	0	0.285714	1	0.142857	0.5	1.5	3.5	3	3.80499	3.16667	1	0.111111	0.709548	0.111111	0.368421	0	0	1	1	0	0	0	0	0	0	0	0	0	0	0	0	0	0	0	0	0	0	0	0
5175	15	1	3	1	0	0	1	0	0	0	0	0.714286	2.40669	0.428571	0	2.25	2.5	2	2.93333	3.25	0.142857	0.222222	0	0	0.0526316	0	0	0	0	0	0	0	0	0	0	0	0	0	0	0	0	0	0	0	0	0	0	0	0
5177	16	0	3	0	0	0	1	0.277778	0.333333	0.5	0	0.142857	1.25	0.857143	1	1	1.75	2	2.66667	2.58333	0.428571	0.222222	0.4375	0.111111	0.631579	1	0	1	1	0	0	1	0	1	0	0	0	0	0	0	0	0	0	0	0	1	1	0	0
5178	16	0	3	0	0	0	1	0.611111	1	0	0	1.57143	1	1.57143	1	2.99246	2	3.25	3.54902	2.75	1.14286	1	1.3125	1.11111	1.10526	1	1	1	0	1	0	1	1	1	1	0	0	1	0	1	1	0	0	1	1	1	0	0	0
5179	16	1	3	1	0	0	1	0	0	0	0	0	0.5	0	0	1	1.75	1.5	3.06667	3.58333	0.428571	0.333333	0.8125	0.555556	0.736842	0	0	0	0	0	0	0	0	0	0	0	0	0	0	0	0	0	0	0	0	0	0	0	0
5180	16	0	3	1	0	0	1	0.166667	0.333333	0	0	0.571429	1.75	0.428571	0	1.75	1.5	1.75	4.26667	3	0.714286	0.555556	0.5625	0	0.473684	1	0	1	0	0	0	0	1	0	0	0	0	0	0	0	0	0	0	0	0	1	0	0	0
5183	16	1	3	0	1	0	1	0.166667	0.333333	0	0.5	0.428571	2.25	0.142857	1	1.02008	1.25	1	2.53333	3.25	0.714286	0	0.6875	0.222222	0.736842	1	0	1	1	0	0	0	0	0	0	0	0	0	0	0	0	0	0	0	0	1	0	0	1
5186	16	0	3	1	0	0	1	0.222222	0.333333	1	0.5	0.428571	0	0.714286	0.5	1.25	2.5	1.75	4.20088	4.08333	0.428571	0.222222	0.0625	0	0.157895	1	1	1	0	0	0	1	0	0	0	0	0	0	0	0	0	0	0	1	0	0	1	1	1
5187	16	1	3	0	0	0	1	0	0	0	0	0	1	0.285714	0	1	1.75	1	4.26667	4.25	0.142857	0.111111	0.5	0.111111	0.210526	0	0	0	0	0	0	0	0	0	0	0	0	0	0	0	0	0	0	0	0	0	0	0	0
5190	16	1	3	1	0	0	1	0.277778	0.333333	0	0	0.285714	1.25	0.142857	0	3	3.5	1	3.46667	3	0.428571	0.111111	0.125	0	0.0526316	1	0	1	1	1	0	1	0	0	0	0	0	0	0	0	0	0	0	0	0	1	0	0	0
5191	18	1	3	0	0	0	1	0.222222	0	0	0	0.285714	1.99117	0.857143	0	1.75	2.5	1	2.86667	2.33333	0.857143	0.111111	1.0625	0.222222	0.473684	1	1	1	0	0	0	0	0	0	0	1	0	0	0	0	0	0	0	0	0	0	0	0	0
5192	15	1	3	1	0	0	1	0	0	0	0	1	1.75	1	1	1.5	2	1.5	3.33333	3.25	0.714286	0.222222	0.75	0.111111	0.578947	0	0	0	0	0	0	0	0	0	0	0	0	0	0	0	0	0	0	0	0	0	0	0	0
5194	14	0	3	1	0	0	1	0	0.0762451	0	0	0.428571	0.25	1.14286	0	1.75	2.25	1.25	3	3.83333	0.714286	0.333333	0.25	0.111111	0.684211	0	0	0	0	0	0	0	0	0	0	0	0	0	0	0	0	0	0	0	0	0.228735	0	0	0
5195	16	0	3	0	0	0	1	0.222222	0.333333	0.5	1	0.142857	1.5	0.142857	0	1	1.5	1	3.65495	3.5481	0.428571	0.222222	0.5	0	0.315789	0	0	1	1	0	0	1	0	0	1	0	0	0	0	0	0	0	0	0	0	1	1	0	1
5196	15	1	3	0	0	0	1	0.222222	0.333333	1	0	0.142857	0.5	0.571429	0.5	2.5	3.25	1.75	2.8	3.25	0.857143	0.111111	0.5	0	0.578947	1	1	1	0	0	0	1	0	0	0	0	0	0	0	0	0	0	0	0	0	1	1	1	0
5197	16	0	3	1	0	0	1	0	0	0	0	0	0.25	0.142857	0	1	1	1	3.8	4.83333	0.142857	0.222222	0.375	0	0.157895	0	0	0	0	0	0	0	0	0	0	0	0	0	0	0	0	0	0	0	0	0	0	0	0
5198	13	1	3	0	0	0	1	0.222222	0	1	0	0.428571	1.25	1.57143	2	3	5.03757	4	4.6	4.83333	0	0	0.125	0	0.0526316	1	1	1	1	0	0	0	0	0	0	0	0	0	0	0	0	0	0	0	0	0	1	1	0
5199	17	1	3	1	0	0	1	0	0	0	0	0	0.75	0	0	1	1	1	4.86667	4.75	0	0	0.0625	0	0.105263	0	0	0	0	0	0	0	0	0	0	0	0	0	0	0	0	0	0	0	0	0	0	0	0
5200	16	1	3	0	1	0	1	0.222222	0.333333	1	1	0.428571	0	0.857143	0	2.25	2.75	1.5	3	3	0.714286	0.222222	0.375	0	0.473684	0	0	1	1	0	0	1	1	0	0	0	0	0	0	0	0	0	0	0	0	1	1	1	1
5201	16	0	3	0	0	0	1	0.111111	0.333333	0.5	0	0.142857	1.25	0.142857	0	1	1.25	1.25	4.46667	4	0.142857	0.111111	0.1875	0	0.0526316	0	0	1	0	0	0	1	0	0	0	0	0	0	0	0	0	0	0	0	0	1	1	0	0
5202	16	1	3	0	0	0	1	0	0.333333	0.5	0.5	0.142857	0	0.714286	0	2.25	3.25	2.25	3.53333	2.75	0.857143	0.666667	1.1875	0	0.684211	0	0	0	0	0	0	0	0	0	0	0	0	0	0	0	0	0	0	0	0	1	1	0	0
5203	15	0	3	0	0	0	1	0.277778	0.333333	0.5	0.5	0.714286	1.5	1.42857	0	1.75	3.25	2	3	3.75	1	1.11111	1.3125	0.111111	0.736842	1	1	1	1	0	0	1	0	0	0	0	0	0	0	0	0	0	0	0	0	1	1	0	1
5204	16	0	3	0	0	0	1	0.388889	0.666667	0.5	0.5	0.142857	0.5	0.857143	0	1	2.25	1.25	3	2.5	1.14286	0	0.875	0.222222	0.210526	0	1	1	1	1	1	1	0	0	0	0	0	0	0	0	1	0	0	1	0	1	1	0	1
5205	16	0	3	0	0	0	1	0.0555556	0.0866612	0	0	0	0	0	0	1	1	1	3.33333	4	0.714286	0.333333	0.125	0	0.263158	0	0	0	0	0	0	0	1	0	0	0	0	0	0	0	0	0	0	0	0	0.259984	0	0	0
5206	16	1	3	0	0	0	1	0	0	0	0	0	0.75	0	0	1.25	1	1.5	3.73333	3	0.142857	0	0.0625	0	0.263158	0	0	0	0	0	0	0	0	0	0	0	0	0	0	0	0	0	0	0	0	0	0	0	0
5208	15	0	3	1	0	0	1	0.277778	0.333333	0.5	1	0.142857	0.5	0.142857	0	2.25	2.25	1.75	3.06667	3.33333	1.28571	0.222222	0.4375	0.222222	0.263158	1	0	1	0	0	0	1	1	0	0	1	0	0	0	0	0	0	0	0	0	1	1	0	1
5209	15	0	3	1	0	0	1	0.333333	0.333333	0.5	0	0.428571	0.25	0.714286	0	1	2.75	3	4.33333	4	0.857143	0.555556	0.25	0.222222	0.421053	0	0	1	1	1	1	1	1	0	0	0	0	0	0	0	0	0	0	0	0	1	1	0	0
5210	15	1	3	0	0	0	1	0.777778	0.666667	0.5	0.5	1	0.25	0.857143	1	1.5	1.5	1	3.73333	2.91667	0.714286	0.333333	0.5	0	0.421053	1	1	1	1	1	0	1	1	1	1	1	0	1	0	1	1	1	0	1	0	1	1	0	1
5211	15	1	3	0	0	0	1	0.444444	0.333333	0	0	0	0.5	0	0	2	1.5	2	3.33333	3.75	0.571429	0.555556	0.125	0.222222	0.315789	1	1	1	1	1	0	1	1	0	0	1	0	0	0	0	0	0	0	0	0	1	0	0	0
5212	17	0	3	1	0	0	1	0.444444	1	0.5	0.5	0.142857	0	0.714286	0	1.25	1.75	1.25	4	4.09653	0.142857	0.444444	0.1875	0	0.0526316	1	0	1	1	1	0	1	1	1	0	1	0	0	0	0	0	0	0	1	1	1	1	0	1
5213	14	1	3	0	0	0	1	0.111111	0.333333	0	0	0.0325844	0.5	0.714286	0.5	1.5	2	1	3.91227	2.83333	0.285714	0.666667	0.5625	0.444444	0.842105	1	0	1	0	0	0	0	0	0	0	0	0	0	0	0	0	0	0	0	0	1	0	0	0
5217	13	0	3	0	0	0	1	0.222222	0.333333	0.5	0	1	1.75	0.857143	0.5	1.5	3.5	2.25	2.4	2.58333	0.714286	0.528465	0.6875	0	0.421053	1	0	1	1	0	0	1	0	0	0	0	0	0	0	0	0	0	0	0	0	1	1	0	0
5218	14	0	3	0	0	0	1	0.722222	0.333333	1	1	1.28571	1	1.85714	0	1	2.25	1.5	3.86667	3	1	0.222222	0.5	0.666667	0.684211	1	1	1	1	1	1	1	1	0	0	0	1	1	1	0	1	1	0	0	0	1	1	1	1
5220	14	1	3	0	0	0	1	0	0	0	0.5	0	2.25	0	0	1	2.5	1.5	5	5	0.285714	0.111111	0.25	0	0.105263	0	0	0	0	0	0	0	0	0	0	0	0	0	0	0	0	0	0	0	0	0	0	0	0
5221	14	1	3	0	0	0	1	0.222222	0.333333	0.5	0	0.142857	0.25	0.285714	0	1.54872	1.5	1.5	3.26667	3.08333	1	1.33333	1.0625	0.111111	0.842105	0	1	1	0	0	0	1	0	0	0	1	0	0	0	0	0	0	0	0	0	1	1	0	0
5222	13	0	3	0	0	0	1	0.333333	0	0.5	1	1	1.5	0.428571	0	1.5	3.5	2.25	4.22321	2.91667	0.571429	0.444444	0.25	0	0.368421	1	1	1	1	0	0	1	0	0	0	1	0	0	0	0	0	0	0	0	0	0	1	0	1
5224	14	0	3	0	1	0	1	0.666667	1	1	1	1.47868	1.90418	0.857143	0.5	1	2.75	2	3.6	4	0.714286	0.555556	0.5625	0	0.736842	1	1	1	1	1	1	1	1	1	1	1	0	1	0	0	0	0	0	1	1	1	1	1	1
5226	15	0	3	1	0	0	1	0.333333	0.333333	0	0	0.142857	0.75	0.428571	0	1.75	3.5	1.5	3.86667	3.33333	0.428571	0.666667	0.375	0.111111	0.263158	1	1	0	0	1	1	1	1	0	0	0	0	0	0	0	0	0	0	0	0	1	0	0	0
5227	13	0	3	0	0	0	1	0	0.333333	0.5	0	0.142857	0.25	0.142857	0	2.5	2	2.5	4.26667	4.08333	0.142857	0	0.0625	0	0.0526316	0	0	0	0	0	0	0	0	0	0	0	0	0	0	0	0	0	0	1	0	0	1	0	0
5229	15	0	3	0	0	0	1	0.111111	0.133019	0	0	0	0	0	0	1	3	1	5	4.66667	0.428571	0	0.125	0	0.105263	1	0	1	0	0	0	0	0	0	0	0	0	0	0	0	0	0	0	0	0	0.399057	0	0	0
5230	13	0	3	0	0	0	1	0.388889	0.333333	0.5	0.5	0.714286	0.75	1.14286	1	1.75	3.25	1	3.80637	3.16667	0.142857	0.111111	0.0625	0	0.265229	0	1	1	1	1	1	1	1	0	0	0	0	0	0	0	0	0	0	0	0	1	1	0	1
5231	14	0	3	0	0	0	1	0.388889	0.333333	1	0.5	0.428571	0.75	1.14286	0	1	2.5	1.75	3.06667	3	0.285714	0	0.5	0.222222	0.526316	1	1	1	1	1	0	0	1	0	0	1	0	0	0	0	0	0	0	0	0	1	1	1	1
5232	13	1	3	0	0	0	1	0.222222	0.333333	0.5	0	0.285714	0	0.285714	0	1.75	2.75	1.75	4.53333	4.16667	0.571429	0.111111	0.375	0	0.263158	0	0	1	1	1	0	1	0	0	0	0	0	0	0	0	0	0	0	0	0	1	1	0	0
5233	14	1	3	1	0	0	1	0.222222	0.333333	0.5	1	0	2.5	0.285714	0	1	1	1	3.33333	2.75	0.428571	0.777778	0.3125	0	0.157895	0	1	1	0	0	0	1	1	0	0	0	0	0	0	0	0	0	0	1	0	0	1	0	1
5234	14	0	3	1	0	0	1	0	0	0	0	0	0.75	0	0	1.75	1.75	1	3.8	4.17822	0.285714	0	0.125	0.111111	0.421053	0	0	0	0	0	0	0	0	0	0	0	0	0	0	0	0	0	0	0	0	0	0	0	0
5235	14	1	3	0	0	0	1	0.333333	0.333333	0	0	1.14286	3	0.571429	1	2.5	1.75	1.75	3.26667	4.16667	0.714286	0.777778	0.594787	0.111111	0.684211	1	1	0	1	1	0	0	0	1	0	1	0	0	0	0	0	0	0	0	0	1	0	0	0
5236	15	0	3	0	0	0	1	0	0.333333	0	1	0.428571	0	1	0	1.75	2.75	1.5	2.93333	3.41667	0.714286	0	0.3125	0	0.263158	0	0	0	0	0	0	0	0	0	0	0	0	0	0	0	0	0	0	0	0	1	0	0	1
5237	13	1	3	0	0	0	1	0.0555556	0	0	0	0	1.5	0.0329675	0	2	1.75	1.5	4.46667	4.58333	0.428571	0	0.125	0	0.0526316	0	0	1	0	0	0	0	0	0	0	0	0	0	0	0	0	0	0	0	0	0	0	0	0
5238	13	1	3	0	0	0	1	0.0555556	0	0	0	0	1	0	0	2.5	3.25	2	4.73333	4.33333	0.571429	0	0.3125	0	0.263158	0	0	0	0	0	0	0	1	0	0	0	0	0	0	0	0	0	0	0	0	0	0	0	0
5239	14	0	3	0	0	0	1	0.0555556	0	0.5	0	0	0	0	0	1	1.75	1.5	3.8	4.16667	0.428571	0.444444	0.6875	0.111111	0.421053	0	0	1	0	0	0	0	0	0	0	0	0	0	0	0	0	0	0	0	0	0	1	0	0
5241	13	0	3	0	0	0	1	0.111111	0.333333	0.5	0.5	0.142857	2.25	0.285714	0	1.75	2.25	1.25	3.26667	3.66667	0.571429	0.333333	0.3125	0	0.368421	0	1	0	0	0	0	0	1	0	0	0	0	0	0	0	0	0	0	0	0	1	1	0	1
5242	14	1	3	1	0	0	1	0.166667	0	0	0	0	2.5	0.571429	0	2.25	1.5	2.25	3.33333	2.83333	0.285714	0.444444	0.375	0	0.105263	1	0	1	0	0	0	1	0	0	0	0	0	0	0	0	0	0	0	0	0	0	0	0	0
5243	13	0	3	1	0	0	1	0	0.333333	0	0	0.142857	3	0.142857	0	1.5	1.5	1.5	2.73333	3.25	0.571429	0.444444	0.25	0	0.421053	0	0	0	0	0	0	0	0	0	0	0	0	0	0	0	0	0	0	0	0	1	0	0	0
5244	14	0	3	0	0	0	1	0.611111	0.333333	0.5	0	0.285714	1	0.285714	0	1.75	2.5	1	3.46667	4.08333	0.857143	0.666667	0.375	0.111111	0.789474	1	1	1	1	1	0	1	1	1	1	0	0	0	0	1	1	0	0	0	0	1	1	0	0
5245	13	1	3	1	0	0	1	0.222222	0.333333	0.5	1	1.71429	0.75	1.71429	0	2.38385	3.5	1	3.2	2.75	0.285714	0.111111	0.3125	0.111111	0.315789	1	0	1	1	0	0	1	0	0	0	0	0	0	0	0	0	0	0	0	0	1	1	0	1
5246	14	1	3	1	0	0	1	0.0555556	0	0	0	0	0	0.142857	0	1	2	1	4.46667	4.33333	0.285714	0.333333	0.1875	0.111111	0.263158	0	0	1	0	0	0	0	0	0	0	0	0	0	0	0	0	0	0	0	0	0	0	0	0
5247	14	1	3	0	0	0	1	0.222222	0.333333	1	0	0.285714	0.25	0.714286	0.5	2.25	1.25	1.25	3.61712	3.33333	0.571429	1.11111	0.375	0	0.157895	1	1	0	1	1	0	0	0	0	0	0	0	0	0	0	0	0	0	0	0	1	1	1	0
5248	13	0	3	0	0	0	1	0.111111	0.333333	0	0	-0.00274373	0.588258	0	0	1.25	1.75	1.25	3.53333	3.62023	0.285714	0.222222	0.1875	0	0.210526	1	0	0	0	0	0	0	1	0	0	0	0	0	0	0	0	0	0	0	0	1	0	0	0
5250	13	1	3	0	0	0	1	0.166667	0.333333	1	0.5	0.0121402	0	0.428571	0	1.75	2.72749	2.25	4.46667	3.91667	0	0	0	0	0	0	0	1	0	1	1	0	0	0	0	0	0	0	0	0	0	0	0	0	0	1	1	1	1
5251	13	1	3	0	0	0	1	0.388889	0.666667	0.5	1	0.285714	2.66467	0.857143	0.5	2.5	2.75	1.75	3	2.08333	1.14286	0.222222	0.625	0	0.368421	1	1	1	1	0	0	1	1	1	0	0	0	0	0	0	0	0	0	1	0	1	1	0	1
5254	14	1	3	1	0	0	1	0.388889	0.333333	0.5	0.5	0.142857	2.75	0.285714	0	2.75	2.75	2	3.73333	2.58333	0.857143	1	0.3125	0.222222	0.631579	0	1	1	0	1	1	0	1	1	0	1	0	0	0	0	0	0	0	1	0	0	1	0	1
5258	15	0	3	0	0	0	1	0.166667	0.666667	0	0	0.714286	0.25	0.857143	1.5	1.25	1.25	1.5	3.33333	3.08333	0.714286	0.888889	0.533467	0.222222	0.417003	0	0	1	1	0	0	1	0	0	0	0	0	0	0	0	0	0	0	1	0	1	0	0	0
5259	13	1	3	0	0	0	1	0	0	0	0	0	1.75	0	0	1.5	1.5	1.5	4.33333	4.08333	0	0	0	0	0.0526316	0	0	0	0	0	0	0	0	0	0	0	0	0	0	0	0	0	0	0	0	0	0	0	0
5260	13	1	3	0	0	0	1	0.277778	1	0.5	1	0.51147	0.75	0.571429	0.154082	1.75	3	1.75	3.53333	3.91667	0.571429	0.222222	0.25	0.222222	0.368421	1	1	1	1	0	0	1	0	0	0	0	0	0	0	0	0	0	0	1	1	1	1	0	1
5261	14	1	3	1	0	0	1	0.111111	0.333333	0	0	0	0	0.428571	0	1.5	2.5	1.25	3.4	2.98364	0.285714	0.111111	0.25	0	0.0827425	1	0	1	0	0	0	0	0	0	0	0	0	0	0	0	0	0	0	0	0	1	0	0	0
5262	13	1	3	0	0	0	1	0	0	0	0	0	1.25	0	0	1	1	2	3.4	4	0	0.444444	0.1875	0	0	0	0	0	0	0	0	0	0	0	0	0	0	0	0	0	0	0	0	0	0	0	0	0	0
5263	13	1	3	1	0	0	1	0.222222	0.333333	0	1	0.285714	0.25	0.285714	0	1.75	3.5	2.5	4	4.5	0.571429	0	0.0625	0.222222	0.368421	1	0	1	1	0	0	1	0	0	0	0	0	0	0	0	0	0	0	0	0	1	0	0	1
5264	13	1	3	1	0	0	1	0.0555556	0	0	0	0.142857	2.25	0.142857	0	1.75	1.5	1.5	3.4	4.41667	0.857143	0.111111	0.4375	0.111111	0.421053	1	0	0	0	0	0	0	0	0	0	0	0	0	0	0	0	0	0	0	0	0	0	0	0
5265	15	0	3	1	0	0	1	0	0	0	0	0	0.75	0	0	1	1	1	4.93333	5	0.142857	0	0	0	0	0	0	0	0	0	0	0	0	0	0	0	0	0	0	0	0	0	0	0	0	0	0	0	0
5266	15	0	3	1	0	0	1	0.166667	0.666667	0.5	0.5	0.285714	1.18528	0.714286	0	1.75	2.25	1.25	3.13333	3.73633	0.714286	0.666667	0.4375	0.555556	0.894737	0	1	1	1	0	0	0	0	0	0	0	0	0	0	0	0	0	0	1	0	1	1	0	0
5267	14	0	3	1	0	0	1	0.166667	0	0.5	0	0	0.75	0.142857	0	1	1.5	1	4.06667	4.02288	0.285714	0	0.1875	0.111111	0.315789	0	0	1	1	0	0	1	0	0	0	0	0	0	0	0	0	0	0	0	0	0	1	0	0
5268	13	1	3	1	0	0	1	0.222222	0	0	0	0.571429	1.5	0.571429	1	2.75	3.25	2	4.2	4.41667	0.571429	0.111111	0.4375	0.222222	0.421053	1	1	1	0	0	0	1	0	0	0	0	0	0	0	0	0	0	0	0	0	0	0	0	0
5269	13	1	3	0	0	0	1	0	0	0	0	0	0.75	0	0	1.75	1	1	4.33333	4.58333	0.285714	0	0.1875	0	0.473684	0	0	0	0	0	0	0	0	0	0	0	0	0	0	0	0	0	0	0	0	0	0	0	0
5270	14	0	3	0	0	0	1	0	0	0	0	0	0.75	0	0	1	1	1.25	4.86667	4.75	0.142857	0	0.0625	0	0	0	0	0	0	0	0	0	0	0	0	0	0	0	0	0	0	0	0	0	0	0	0	0	0
5271	13	0	3	1	0	0	1	0.333333	1	1	0	0.714286	1	1.28571	0	1.25	2.75	2.5	3.05638	3.91667	0.285714	0.111111	0.3125	0.222222	0.421053	1	0	1	1	1	0	1	1	0	0	0	0	0	0	0	0	0	0	1	1	1	1	1	0
5272	12	1	3	0	0	0	1	0.611111	0.666667	0.5	0	0.142857	1.25	0.428571	0.5	1.5	2.21697	1.25	4.46667	4.33333	0.714286	0.222222	0.625	0.444444	0.736842	1	1	1	1	1	1	1	1	1	1	1	0	0	0	0	0	0	0	1	0	1	1	0	0
5273	14	0	3	0	0	0	1	0.166667	1	0	0	0.714286	3	0.571429	1	1.5	3.75	1	3	3.41667	0.714286	0.111111	0.3125	0.222222	0.473684	1	0	1	0	0	0	1	0	0	0	0	0	0	0	0	0	0	0	1	1	1	0	0	0
5274	14	1	3	1	0	0	1	0.277778	0.333333	0	0	0	1	0.142857	0	2	2	1	4.26667	3.42947	0.571429	0.444444	0.1875	0.333333	0.105263	1	1	1	0	0	0	0	1	0	0	0	0	0	0	0	1	0	0	0	0	1	0	0	0
5275	13	0	3	1	0	0	1	0.166667	0.333333	1	0	0.285714	2.25	0	0	1.75	2	2.5	2.46667	2.58333	0.571429	0.444444	0.5	0	0.368421	1	0	1	1	0	0	0	0	0	0	0	0	0	0	0	0	0	0	0	0	1	1	1	0
5276	13	0	3	0	0	0	1	0.222222	0	0	0	0.428571	1	0.857143	0	1	1.25	1	2.53333	2.75	0.142857	0.111111	0.207568	0	0.157895	0	0	1	1	0	0	1	1	0	0	0	0	0	0	0	0	0	0	0	0	0	0	0	0
5277	13	0	3	0	0	0	1	0.333333	0.333333	0.5	1	0.285714	0.5	0.428571	0	1.23824	2.5	1.5	4.06667	4.08333	0.142857	0	0	0	0.157895	1	1	1	1	0	0	1	0	0	0	1	0	0	0	0	0	0	0	0	0	1	1	0	1
5278	13	0	3	0	0	0	1	0.166667	0	0.5	0	0	2.25	0	0	1.25	1.5	1	4.06667	4.41667	0.571429	0	0.0625	0	0.210526	1	1	0	0	0	0	1	0	0	0	0	0	0	0	0	0	0	0	0	0	0	1	0	0
5279	14	0	3	1	0	0	1	0.0555556	0.333333	0	0	0.142857	0.75	0.428571	0	1.67831	1.75	1.25	3.4	2.66667	0.428571	0.111111	0.1875	0.111111	0.210526	0	0	0	0	0	0	1	0	0	0	0	0	0	0	0	0	0	0	0	0	1	0	0	0
5280	13	0	3	1	0	0	1	0.166667	0.333333	0.5	0	1	1	0.285714	0	2	1.5	1	4.73333	4.91667	0.142857	0.333333	0.1875	0	0.210526	1	0	1	0	0	0	1	0	0	0	0	0	0	0	0	0	0	0	0	0	1	1	0	0
5281	13	1	3	1	0	0	1	0.222222	0	0	0	0	0.75	0.714286	1.5	1	1	1	2.76398	3.58333	0.142857	0	0	0.111111	0.105263	1	1	0	0	0	0	1	1	0	0	0	0	0	0	0	0	0	0	0	0	0	0	0	0
5282	14	0	3	0	0	0	1	0.5	0.333333	1	0.5	0	0	0.428571	0	2	3.25	1.75	4.2	4.66667	0.285714	0.222222	0.25	0	0.368421	1	1	1	1	1	1	1	1	0	0	1	0	0	0	0	0	0	0	0	0	1	1	1	0
5283	13	1	3	0	0	0	1	0.722222	0.333333	0.5	0	0.571429	2.25	0.714286	0	1.25	1.75	1.5	2.4	3.41667	0.714286	0.444444	0.75	0.444444	1	1	1	1	1	0	0	1	1	1	0	1	1	0	0	1	1	1	1	0	0	1	1	0	0
5285	14	1	3	0	0	0	1	0.333333	1	1	0	0.242483	0.25	1.28571	3	3.25	3.75	3.25	4.46667	4.33333	0.142857	0	0	0	0	0	0	0	1	0	0	0	1	0	0	0	0	1	1	0	1	1	0	1	1	1	1	1	0
5288	14	1	3	0	0	0	1	0	0	0	0	0.428571	1.75	0.857143	0.5	2.5	2.25	2.75	3.03202	2.89083	0.714286	0.222222	0.875	0.666667	1.03443	0	0	0	0	0	0	0	0	0	0	0	0	0	0	0	0	0	0	0	0	0	0	0	0
5289	14	1	3	1	0	0	1	0	0	0	0	0.157717	0.75	0.714286	0	1.75	2.25	1.75	3.13333	4.08333	0.142857	0.111111	0.125	0	0.0526316	0	0	0	0	0	0	0	0	0	0	0	0	0	0	0	0	0	0	0	0	0	0	0	0
5290	12	1	3	1	0	0	1	0.222222	0.666667	0	0.5	0.285714	1	0.714286	0	1	2.5	1.5	3.6	3.33333	0.428571	0.111111	0.375	0	0.368421	1	1	1	0	0	0	1	0	0	0	0	0	0	0	0	0	0	0	1	0	1	0	0	0
5291	12	0	3	1	0	0	1	0.222222	0.333333	0	0.5	0.714286	0.5	0.714286	0	2.5	3	2.25	3.6	3.75	0.857143	0.274158	0.125	0.111111	0.157895	1	0	1	1	0	0	1	0	0	0	0	0	0	0	0	0	0	0	0	0	1	0	0	1
5292	14	1	3	0	0	0	1	0	0	0	0	0.142857	0	0.428571	0	1	1	1	3.2	3.58333	0.714286	1	1.125	0.333333	0.842105	0	0	0	0	0	0	0	0	0	0	0	0	0	0	0	0	0	0	0	0	0	0	0	0
5293	14	1	3	0	0	0	1	0.388889	0	0.5	0	0	1	0.571429	0	2.75	2.75	2.25	4.4	3.16667	0.285714	0.222222	0.25	0.222222	0.368421	1	1	0	1	1	1	1	1	0	0	0	0	0	0	0	0	0	0	0	0	0	1	0	0
5294	14	0	3	0	0	0	1	0.222222	0.333333	0.5	0	0.857143	1.75	0.571429	1	1.75	2.5	1.5	4.8	3.91667	0	0.222222	0.125	0	0.0526316	1	0	0	0	1	0	0	1	0	0	1	0	0	0	0	0	0	0	0	0	1	1	0	0
5295	12	1	3	0	0	0	1	0.722222	1	1	0	0	0	0.571429	0	1.5	2	1.5	3.53333	4.41667	0.428571	1.33333	0.25	0	0	1	1	1	1	1	0	1	1	0	1	1	0	1	1	0	1	1	0	1	1	1	1	1	0
5296	14	0	3	0	0	0	1	0	0	0	0	0	0	0	0	1	2	1	4.2	4	0.571429	0	0.3125	0	0.263158	0	0	0	0	0	0	0	0	0	0	0	0	0	0	0	0	0	0	0	0	0	0	0	0
5298	14	1	3	1	0	0	1	0	0.333333	0	0	0.567937	1.57406	1	0	1.25	3.25	1.75	4.66667	4	0.571429	0.666667	0.375	0.222222	0.263158	0	0	0	0	0	0	0	0	0	0	0	0	0	0	0	0	0	0	0	0	1	0	0	0
5299	15	1	3	0	0	0	1	0	0	0	0	0	0.75	0.428571	0	1.75	1.75	2	3.73333	3.66667	0	0.111111	0.1875	0	0	0	0	0	0	0	0	0	0	0	0	0	0	0	0	0	0	0	0	0	0	0	0	0	0
5300	14	0	3	1	0	0	1	0.333333	0.333333	0	0	0.285714	0.25	0.285714	0	2	3.5	1.25	3.93333	4.16667	0.571429	0.111111	0.3125	0	0.210526	1	1	1	1	0	0	1	1	0	0	0	0	0	0	0	0	0	0	0	0	1	0	0	0
5302	14	0	3	0	0	0	1	0	0.333333	0.5	0	0.285714	0.5	0.142857	0	2.75	2.75	2	4.4	3.66667	0.857143	0.888889	1.25	0.111111	0.421053	0	0	0	0	0	0	0	0	0	0	0	0	0	0	0	0	0	0	0	0	1	1	0	0
5303	14	1	3	0	0	0	1	0.222222	0.333333	0.5	0	0	0.75	0	0	1.25	1.69238	1	3.4	3.9777	0.428571	0	0.1875	0	0.160368	1	0	1	0	0	0	0	1	0	0	1	0	0	0	0	0	0	0	0	0	1	1	0	0
5306	15	1	3	0	0	0	1	0.388889	0.333333	0.5	0	0	1.5	0.285714	0	1.5	1.5	2.5	3.13438	3.91667	0.142857	0	0.125	0.222222	0.210526	1	1	1	0	1	0	1	1	0	1	0	0	0	0	0	0	0	0	0	0	1	1	0	0
5307	14	1	3	0	0	0	1	0	0.666667	1	1	0	0	0.142857	0	1	1.25	2	3.86667	4.75	0.142857	0.222222	0	0	0	0	0	0	0	0	0	0	0	0	0	0	0	0	0	0	0	0	0	1	0	1	1	1	1
5308	14	1	3	0	0	0	1	0.0555556	0.333333	0.5	0	0	0.5	0.142857	0.5	1.25	2.25	1.5	4.86667	4.58333	0.285714	0.111111	0.1875	0.111111	0.526316	1	0	0	0	0	0	0	0	0	0	0	0	0	0	0	0	0	0	0	0	1	1	0	0
5309	14	1	3	1	0	0	1	0.0555556	0	0.5	0.0216228	0	0.75	0.857143	0	1	1	1	3.66667	4.5	0.714286	0	0.5	0	0.210526	0	0	0	0	1	0	0	0	0	0	0	0	0	0	0	0	0	0	0	0	0	1	0	0
5310	13	0	3	1	0	0	1	0.333333	0.333333	1	0.5	0.285714	1.25	1.42857	0.5	2	2.5	2	3.8	3.66667	0.428571	0.333333	0.375	0.111111	0.421053	1	1	1	1	0	0	1	1	0	0	0	0	0	0	0	0	0	0	0	0	1	1	1	1
5311	13	0	3	0	0	0	1	0.5	0.333333	1	0.5	0.428571	1.5	1.14286	0.5	1	1.5	1	3.66667	3.83333	0.571429	0.111111	0.1875	0	0.157895	0	1	1	1	1	0	1	1	1	0	1	0	1	0	0	0	0	0	0	0	1	1	1	0
5312	13	1	3	1	0	0	1	0	0	0	0	1.29528	2.75	0.714286	2	3.25	3.25	3	3.86667	4.41667	0.428571	0.353158	0.5	0	0.263158	0	0	0	0	0	0	0	0	0	0	0	0	0	0	0	0	0	0	0	0	0	0	0	0
5313	13	1	3	0	0	0	1	0	0	0.5	0.5	0.428571	1.5	0.428571	0	2.75	3.5	2.75	4.33333	4.5	0.142857	0.444444	0.25	0.111111	0.368421	0	0	0	0	0	0	0	0	0	0	0	0	0	0	0	0	0	0	0	0	0	1	0	1
5314	13	0	3	1	0	0	1	0	0	0	0	0.857143	2.25	0.714286	0	1	1.75	1	3.2	3.25	0.571429	0	0.25	0	0.263158	0	0	0	0	0	0	0	0	0	0	0	0	0	0	0	0	0	0	0	0	0	0	0	0
5317	13	1	3	1	0	0	1	0	0.333333	0	0	0.142857	0	0.285714	0	1.25	2	1	3.2	3.25	1	0.111111	0.75	0	0.368421	0	0	0	0	0	0	0	0	0	0	0	0	0	0	0	0	0	0	0	0	1	0	0	0
5318	14	0	3	1	0	0	1	0.222222	0	0	0	0.857143	1	0.285714	0.5	1.25	1.75	1	3.2	4.08333	0	0.111111	0.125	0	0.315789	0	1	1	1	0	0	1	0	0	0	0	0	0	0	0	0	0	0	0	0	0	0	0	0
5319	15	1	3	0	1	0	1	0.222222	0.333333	0	0	0	1.25	0.571429	0	1.5	1.5	1.75	4.33333	4.5	0.571429	0.555556	0.25	0.222222	0.842105	1	1	1	0	0	0	0	0	0	0	1	0	0	0	0	0	0	0	0	0	1	0	0	0
5320	13	0	3	0	0	0	1	0.333333	0.666667	1	0.5	0.571429	1.5	0.857143	0	1.5	2	1.75	3.46667	3	0.142857	0.111111	0.0625	0.111111	0.578947	1	1	1	0	1	0	1	1	0	0	0	0	0	0	0	0	0	0	1	0	1	1	1	1
5321	13	0	3	0	0	0	1	0.166667	0.333333	0	0.5	0	0	0.857143	0	1.75	1.5	1.25	3.53333	3.58333	0.285714	0.555556	0.3125	0.111111	0.210526	0	0	0	1	1	0	1	0	0	0	0	0	0	0	0	0	0	0	0	0	1	0	0	0
5322	14	0	3	0	0	0	1	0.0555556	0.333333	0	0	0.428571	1	0.571429	0	1	2	1	4.33333	4.16667	0.714286	0.777778	0.25	0.222222	0.210526	0	0	1	0	0	0	0	0	0	0	0	0	0	0	0	0	0	0	0	0	1	0	0	0
5324	14	1	3	0	0	0	1	0.0555556	0.333333	0	0	0.142857	1.5	1	0.5	1.5	3	1	3	3.25	1.28571	0.222222	0.375	0.111111	0.736842	0	0	1	0	0	0	0	0	0	0	0	0	0	0	0	0	0	0	0	0	1	0	0	0
5325	13	0	3	0	0	0	1	0.222222	0	0.5	0	0.428571	2	0.285714	0.5	1.75	3.25	1.75	3.33333	4.41667	0.428571	0.222222	0	0.222222	0.210526	1	1	0	1	1	0	0	0	0	0	0	0	0	0	0	0	0	0	0	0	0	1	0	0
5326	14	1	3	0	0	0	1	0.611111	0.333333	0.5	1	1.28571	2.25	1.71429	0	2.25	3	1	4.33333	4.33333	0.285714	0.444444	0.1875	0.222222	0.368421	1	1	1	1	1	1	1	1	1	0	0	1	0	0	0	0	0	1	0	0	1	1	0	1
5327	14	0	3	0	0	0	1	0	0.333333	0	0	0	0.75	0	0	1	2	1	3.13333	3.33333	0.636882	0.666667	0.1875	0.111111	0.263158	0	0	0	0	0	0	0	0	0	0	0	0	0	0	0	0	0	0	0	0	1	0	0	0
5328	15	0	3	0	0	0	1	0.333333	0.666667	0.5	0.5	0.318121	0.75	0.142857	0	1	1.25	1	3.86667	3.5	0.285714	0.666667	0.125	0	0.210526	1	1	1	1	0	0	1	0	0	0	1	0	0	0	0	0	0	0	1	0	1	1	0	0
5329	12	1	3	0	0	0	1	0.166667	0.333333	0.5	0	0	0	0	0	2	2.75	2	4.35424	2.83333	1	0.888889	0.875	0.555556	0.789474	0	0	1	1	0	0	1	0	0	0	0	0	0	0	0	0	0	0	0	0	1	1	0	0
5330	14	0	3	0	0	0	1	0.277778	0	0	0	0.428571	2	0.571429	0	1	1.75	1	4.06667	4.41667	0.571429	0.111111	0.1875	0	0.263158	1	1	1	1	0	0	1	0	0	0	0	0	0	0	0	0	0	0	0	0	0	0	0	0
6001	13	0	2	0	0	0	1	0.525038	0.333333	1	0	0.107746	1	0.336781	0.092083	1	2	1.25	4	3.33333	0.714286	0.888889	0.75	0.222222	0.526316	1	1	1	1	1	1	1	1	0	0	0.450684	0	1	0	0	0	0	0	0	0	1	1	1	0
6002	13	1	2	1	0	0	1	0.111111	0	0	0.5	0	1.5	0.142857	0	2	2.25	1.5	4.13333	3.66667	0.285714	0	0.3125	0.444444	0.263158	1	0	1	0	0	0	0	0	0	0	0	0	0	0	0	0	0	0	0	0	0	0	0	0
6003	13	0	2	1	0	0	1	0	0	0	0	0.571429	1.75	0.428571	0	1.25	1.75	1.25	3.8	3.91667	0.285714	0	0.375	0	0.0526316	0	0	0	0	0	0	0	0	0	0	0	0	0	0	0	0	0	0	0	0	0	0	0	0
6004	13	0	2	0	0	0	1	0.111111	0	0	0	0	0.75	0	0	1.25	1	1	3.8	3.75	0.142857	0.333333	0.125	0	0.105263	1	0	1	0	0	0	0	0	0	0	0	0	0	0	0	0	0	0	0	0	0	0	0	0
6005	13	1	2	1	0	0	1	0.222222	0	0	0.5	0	2.25	0.142857	0	1.5	1	1.25	3.86667	3.5	0.285714	0	0.0625	0	0.0526316	1	1	0	0	0	0	0	1	0	0	1	0	0	0	0	0	0	0	0	0	0	0	0	1
6006	14	0	2	0	0	0	1	0.222222	0.666667	0	0.5	0	1	0.142857	0	1	2	1	3.66667	4.33333	0.428571	0.666667	0.3125	0.222222	0.421053	1	0	1	0	1	1	0	0	0	0	0	0	0	0	0	0	0	0	1	1	0	0	0	0
6007	13	0	2	1	0	0	1	0	0.333333	0	0	0	2.75	0	0	1.75	2.25	1.25	3.4	2.98373	0.428571	0.176808	0.375	0	0.157895	0	0	0	0	0	0	0	0	0	0	0	0	0	0	0	0	0	0	0	0	1	0	0	0
6008	13	1	2	1	0	0	1	0.333333	0.666667	0	0.5	0.142857	1.75	0.714286	0	1	1	1	3.66667	3.83333	0.571429	0.666667	0.75	0.222222	0.526316	0	1	0	0	0	0	0	1	1	1	1	1	0	0	0	0	0	0	1	0	1	0	0	1
6009	12	0	2	0	0	0	1	0	0	0	0	0	0	0	0	1	1.5	1	3.58742	4.41667	0.428571	0.222222	0.25	0.111111	0.263158	0	0	0	0	0	0	0	0	0	0	0	0	0	0	0	0	0	0	0	0	0	0	0	0
6010	13	0	2	1	0	0	1	0	0.333333	0	0	0	1.75	1	0	1.75	2	1	2.8	3.16667	0.714286	0.444444	0.25	0	0.315789	0	0	0	0	0	0	0	0	0	0	0	0	0	0	0	0	0	0	0	0	1	0	0	0
6011	14	0	2	1	0	0	0	0	0	0	0	0	0.75	0.142857	1.5	2.25	3	1	4	5	0.285714	0.333333	0.0625	0	0.157895	0	0	0	0	0	0	0	0	0	0	0	0	0	0	0	0	0	0	0	0	0	0	0	0
6012	14	1	2	0	0	0	1	0.388889	0.254428	0.5	0	1.14286	1.5	1.42857	0	1.75	1	1	3.33333	4.16667	0.285714	1	0.4375	0.111111	0.315789	0	1	1	0	1	0	1	1	0	0	1	0	0	0	0	1	0	0	0	0	0.763285	1	0	0
6013	14	1	2	0	0	0	1	0	0	0	0	0.0106402	2.25	0.0151867	-0.0377502	1.25	2.5	1	5	4.83333	0	0	0.0625	0	0.0526316	0	0	0	0	0	0	0	0	0	0	0	0	0	0	0	0	0	0	0	0	0	0	0	0
6014	13	0	2	0	0	0	1	0.52226	0.333333	1	0	0	0.75	0.142857	0	1	2	1.25	3.53333	3.33333	0.285714	0.222222	0.1875	0.222222	0.157895	1	1	1	1	1	1	1	1	0	0	0.450172	0	1	0	0	0	0	-0.0495006	0	0	1	1	1	0
6015	13	0	2	1	0	0	1	0	0	0	0	0.285714	0	0.857143	0	1	1.75	1.25	4.8	4.41667	0.285714	0.666667	0.0625	0	0.105263	0	0	0	0	0	0	0	0	0	0	0	0	0	0	0	0	0	0	0	0	0	0	0	0
6016	13	0	2	0	0	0	1	0.222222	0.333333	0	0	0	2.25	0.285714	0.5	2	3.5	2.5	3.37546	3.41667	0.571429	0	0.3125	0.111111	0.105263	1	1	1	1	0	0	0	0	0	0	0	0	0	0	0	0	0	0	0	0	1	0	0	0
6017	14	1	2	1	0	0	1	0.277778	0	0	0	0	0	1	0	3.25	3.75	3	3.93333	3.16667	0.428571	0.111111	0.625	0.111111	0.368421	1	1	1	1	0	0	1	0	0	0	0	0	0	0	0	0	0	0	0	0	0	0	0	0
6018	14	0	2	1	0	0	1	0.666667	0.648863	0	1	0.455605	0.75	0.285714	0	1.75	1.78228	3	3.93333	2.58333	0.714286	0.777778	0.625	0	0.263158	1	1	1	1	1	1	1	1	1	1	1	0	0	0	0	1	0	0	1	0	0.946589	0	0	1
6018	15	0	2	1	0	0	1	0.222222	0.333333	0	0	0	2.5	0	0	1	1	1	3.00215	3.66667	0.428571	0	0.125	0.111111	0.315789	1	1	1	1	0	0	0	0	0	0	0	0	0	0	0	0	0	0	0	0	1	0	0	0
6019	14	0	2	0	0	0	1	0.166667	0	0.5	0	0	0	0.285714	0	1	1.25	1.75	4.2	4.08333	0	0.444444	0	0	0	1	1	0	0	0	0	0	1	0	0	0	0	0	0	0	0	0	0	0	0	0	1	0	0
6019	13	0	2	0	0	0	1	0.0555556	0	0	0	0	0	0.285714	0	2	2	1.5	3.06667	3.08333	1.57143	0.888889	1.5	0.333333	0.842105	0	0	1	0	0	0	0	0	0	0	0	0	0	0	0	0	0	0	0	0	0	0	0	0
6020	14	0	2	0	0	0	1	0.111111	0.206414	0.5	0.5	0.428571	0.5	0.285714	0	1	1.25	1.25	3.4	3.83333	0.285714	0.222222	0.3125	0	0.105263	0	0	1	0	0	0	1	0	0	0	0	0	0	0	0	0	0	0	0	0	0.619243	1	0	1
6021	13	0	2	0	0	0	1	0	0	0	0	0	0	0.714286	0	1.25	1.25	1.25	4.13333	4.66667	0.285714	0	0.1875	0	0.263158	0	0	0	0	0	0	0	0	0	0	0	0	0	0	0	0	0	0	0	0	0	0	0	0
6021	14	1	2	0	0	0	1	0.111111	0.333333	0	0	0.142857	0	0.428571	0	2.25	1.25	1	3.8	3.5	0.285714	0.222222	0.8125	0	0.263158	1	0	0	0	0	0	0	1	0	0	0	0	0	0	0	0	0	0	0	0	1	0	0	0
6022	13	0	2	0	0	0	1	0.111111	0.333333	0	0	0.142857	0	0.142857	0	1.25	2.25	1	3.6	3.5	0.428571	0.444444	0.5	0.111111	0.177381	0	0	1	0	0	0	1	0	0	0	0	0	0	0	0	0	0	0	0	0	1	0	0	0
6023	14	0	2	1	0	0	1	0.0555556	0	0	0	0.285714	1.5	0.571429	0	3.5	4.5	1.75	2.26667	3.16667	0.857143	1.11111	0.75	0.111111	0.473684	1	0	0	0	0	0	0	0	0	0	0	0	0	0	0	0	0	0	0	0	0	0	0	0
6024	14	0	2	0	0	0	1	0	0	0	0	0.142857	1.5	0.428571	0	2	3.5	2.5	3.86667	3.25	1	0.333333	1.3125	0.111111	0.263158	0	0	0	0	0	0	0	0	0	0	0	0	0	0	0	0	0	0	0	0	0	0	0	0
6025	13	1	2	0	0	0	1	0	0	0	0	0	0.25	0.428571	0	2	1.75	1	4	4.58333	0	0	0	0	0	0	0	0	0	0	0	0	0	0	0	0	0	0	0	0	0	0	0	0	0	0	0	0	0
6026	14	1	2	1	0	0	1	0	0	0	0	0.571429	0	0.571429	1	1.5	3	1	3.73333	3.91667	0.428571	0.333333	1.0625	0.111111	0.526316	0	0	0	0	0	0	0	0	0	0	0	0	0	0	0	0	0	0	0	0	0	0	0	0
6027	13	0	2	1	0	0	1	0	0.333333	0	0	0.142857	2.75	0.285714	1.5	1.5	1.75	2.5	4.46667	3.83333	0.142857	0.222222	0.25	0	0.210526	0	0	0	0	0	0	0	0	0	0	0	0	0	0	0	0	0	0	0	0	1	0	0	0
6028	14	0	2	0	0	1	0	0.333333	0.333333	0.5	0	0.285714	2.5	0.285714	0	1.75	1.75	1.75	2.53333	3.33333	0.428571	0.333333	0.75	0.222222	0.421053	1	1	1	1	0	0	1	0	1	0	0	0	0	0	0	0	0	0	0	0	1	1	0	0
6029	13	0	2	1	0	0	1	0.0555556	0.666667	0	0	0	1.5	0.571429	0	1	1.25	1	3.74127	3.91667	0.142857	0	0.125	0.111111	0.210526	0	0	0	0	0	0	1	0	0	0	0	0	0	0	0	0	0	0	1	1	0	0	0	0
6030	14	1	2	0	0	0	1	0	0.0762451	0	0	0	1	0	0	1.75	2.5	1.75	3.73333	4	0.142857	0.111111	0.1875	0	0.315789	0	0	0	0	0	0	0	0	0	0	0	0	0	0	0	0	0	0	0	0	0.228735	0	0	0
6031	14	0	2	0	0	0	1	0	0.333333	0.5	0	0.142857	1	0.428571	0	1.5	1.5	2.5	3.6	4.41667	0.428571	0.333333	0.4375	0	0.210526	0	0	0	0	0	0	0	0	0	0	0	0	0	0	0	0	0	0	0	0	1	1	0	0
6032	13	0	2	1	0	0	1	0	0	0	0	0	0.25	0.571429	0	1	1.25	1.25	4	3.83333	0.571429	0.222222	0.1875	0	0.315789	0	0	0	0	0	0	0	0	0	0	0	0	0	0	0	0	0	0	0	0	0	0	0	0
6033	14	0	2	1	0	0	1	0.166667	0	0	0	0	0.75	0.428571	0	1.25	1.75	1	4.06667	4.08333	0.714286	0.333333	0.5	0.222222	0.789474	0	0	0	0	0	0	0	1	0	1	1	0	0	0	0	0	0	0	0	0	0	0	0	0
6034	13	1	2	0	0	0	1	0	0	0.5	0	0	1.5	0	0	1	1.25	1.25	4	3.66667	0.428571	0.222222	0.125	0	0.105263	0	0	0	0	0	0	0	0	0	0	0	0	0	0	0	0	0	0	0	0	0	1	0	0
6035	12	0	2	1	0	1	0	0	0	0	0	0	0.270179	0	0	1	2.25	1.5	3.53333	4.16667	0.571429	0.222222	0.5	0.222222	0.421053	0	0	0	0	0	0	0	0	0	0	0	0	0	0	0	0	0	0	0	0	0	0	0	0
6036	14	1	2	0	0	0	1	0.166667	0.666667	0	0.5	0	0.25	0.285714	0	1	1	1	4.06667	4.16667	0	0	0.3125	0	0.263158	0	0	1	1	0	0	1	0	0	0	0	0	0	0	0	0	0	0	1	1	0	0	0	0
6037	13	1	2	0	0	0	1	0.111111	0	0	0	0	0.5	0.428571	0	1.25	1.75	2	3.79853	2.91667	0.428571	0.111111	0.25	0.111111	0.157895	1	1	0	0	0	0	0	0	0	0	0	0	0	0	0	0	0	0	0	0	0	0	0	0
6038	13	1	2	1	0	0	1	0.388889	0.333333	0	1	0.142857	0.5	0.428571	0	2	2.25	2.5	3.93333	2.66667	1.71429	1.33333	1.625	0.333333	1	1	1	1	1	1	0	1	1	0	0	0	0	0	0	0	0	0	0	0	0	1	0	0	1
6039	14	1	2	0	0	0	1	0.111111	0	0	0	0.428571	2	1.14286	0.5	2	2.25	2.9707	3.66667	2.16667	1.42857	0	1.25	0.222222	1	0	0	1	0	0	0	0	1	0	0	0	0	0	0	0	0	0	0	0	0	0	0	0	0
6040	14	0	2	0	0	0	1	0.5	1	1	1	0.571429	0.861927	0.571429	1	2.75	2.75	2.25	3.53333	3.75	0	0	0.3125	0.222222	0.452844	1	1	1	1	1	1	1	1	0	0	0	0	0	0	0	1	0	0	1	1	1	1	1	1
6041	14	0	2	1	0	0	1	0.222222	0	0.5	0	0.285714	1.25	0.142857	0	1.75	1.5	1.5	4.06667	4.33333	0.142857	0.333333	0.1875	0.111111	0.368421	1	1	1	0	0	0	1	0	0	0	0	0	0	0	0	0	0	0	0	0	0	1	0	0
6042	13	0	2	0	0	0	1	0.0555556	0	0	0	0.142857	0.25	0.285714	0	2.75	3.25	1.5	4.53333	3.5	0.285714	0.222222	0.0625	0	0.368421	0	0	0	0	1	0	0	0	0	0	0	0	0	0	0	0	0	0	0	0	0	0	0	0
6043	14	1	2	0	0	1	0	0.166667	1	0.5	0.5	0	0	0.142857	0.5	2	2.25	1.25	2.66667	2.91667	0.857143	1.33333	0.8125	0.111111	0.526316	0	0	1	1	0	0	0	1	0	0	0	0	0	0	0	0	0	0	1	1	1	1	0	1
6044	13	0	2	0	0	1	0	0.111111	0	0.5	0	0.142857	0	0.285714	0	1.75	1.75	1.75	3.86667	4.08333	0.142857	0.111111	0.25	0	0.157895	1	0	0	0	0	0	1	0	0	0	0	0	0	0	0	0	0	0	0	0	0	1	0	0
6045	14	1	2	0	0	1	0	0.388889	0.333333	0.5	0.5	0.571429	1	0.714286	0	1.75	2.5	1.5	3.06667	3.25	0.714286	0.888889	0.8125	0.222222	0.421053	0	1	1	0	1	1	1	1	0	0	0	0	1	0	0	0	0	0	1	0	0	1	0	0
6046	13	1	2	0	0	0	1	0.0555556	0	0	0	0.428571	0.367184	0.571429	0	1	1.25	1.25	3.73333	3.83333	0.285714	0.222222	0.1875	0.111111	0.433404	0	0	1	0	0	0	0	0	0	0	0	0	0	0	0	0	0	0	0	0	0	0	0	0
6047	14	0	2	1	0	0	1	0.222222	0	0	0	1.42857	1.75	1.85714	0	2.5	3	1.5	2.6	2.5	0.428571	0.555556	0.5625	0	0.421053	1	0	0	1	0	0	0	1	0	1	0	0	0	0	0	0	0	0	0	0	0	0	0	0
6048	13	0	2	0	0	0	1	0	0	0	0	0	0.5	0.428571	0	1.75	2.25	1	3.4	4.75	0	0.333333	0.0625	0	0	0	0	0	0	0	0	0	0	0	0	0	0	0	0	0	0	0	0	0	0	0	0	0	0
6049	13	1	2	1	0	0	1	0.0555556	0	0	0	0.714286	0.75	0.714286	0	3.5	3.25	1.75	4.26667	2.91667	0.285714	0.111111	0.375	0.444444	0.421053	0	0	1	0	0	0	0	0	0	0	0	0	0	0	0	0	0	0	0	0	0	0	0	0
6050	13	0	2	1	0	0	1	0.222222	0.666667	1	0.5	0.142857	3	0.285714	0	1.75	2.75	1.25	2.73333	3.16667	1.42857	0.555556	1.5	0.111111	0.526316	0	1	0	1	1	0	1	0	0	0	0	0	0	0	0	0	0	0	1	0	1	1	1	0
6051	14	0	2	1	0	0	1	0.0555556	0.333333	0.5	0.5	0	0.75	0.285714	0.5	1.5	2.95705	2	4.33333	4.83333	0.285714	0.555556	0.25	0.111111	0.631579	0	0	0	1	0	0	0	0	0	0	0	0	0	0	0	0	0	0	0	0	1	1	0	0
6053	13	0	2	1	0	0	1	0	0	0	0	0	0	0.428571	0	2.25	3.25	1.25	3.73333	2.83333	0.142857	0.111111	0.0625	0	0.157895	0	0	0	0	0	0	0	0	0	0	0	0	0	0	0	0	0	0	0	0	0	0	0	0
6054	13	0	2	1	0	0	1	0	0.333333	0	0	0	0.5	0.428571	0	1.25	2	1	3.15918	4.33333	0.285714	0.444444	0.5	0.222222	0.631579	0	0	0	0	0	0	0	0	0	0	0	0	0	0	0	0	0	0	0	0	1	0	0	0
6055	13	0	2	1	0	0	1	0.222222	0	0	0	0.285714	1.5	0.571429	0	2	2.5	1	2.93333	3.5	0.714286	0.666667	1.0625	0.222222	1.10526	1	1	0	1	1	0	0	0	0	0	0	0	0	0	0	0	0	0	0	0	0	0	0	0
6056	13	1	2	0	0	0	1	0	0	0	0	0.285714	0.25	0.285714	0	2	2.75	1	2.66667	2.16667	0.857143	0.777778	1.125	0.222222	0.473684	0	0	0	0	0	0	0	0	0	0	0	0	0	0	0	0	0	0	0	0	0	0	0	0
6057	13	1	2	0	0	0	1	0.0555556	0	0	0	1.71429	1.25	1.71429	1	2.25	3.25	3	3.46667	3.08333	0.428571	0.888889	0.6875	0.222222	0.631579	0	1	0	0	0	0	0	0	0	0	0	0	0	0	0	0	0	0	0	0	0	0	0	0
6058	13	1	2	0	0	0	1	0.0555556	0	0.5	0	0	1.5	0.142857	0	2.25	2.34269	1	4.53333	4.91667	0.142857	0.222222	0.4375	0	0.526316	0	0	1	0	0	0	0	0	0	0	0	0	0	0	0	0	0	0	0	0	0	1	0	0
6059	15	0	2	1	0	0	1	0.111111	0.333333	0	0.5	0	0.75	0.285714	0	1.25	1.5	1.5	3.2	1.75	0.285714	0.333333	0.5	0.111111	0.842105	1	1	0	0	0	0	0	0	0	0	0	0	0	0	0	0	0	0	0	0	1	0	0	1
6060	15	1	2	0	0	0	1	0.5	0	0.5	0.5	0.231363	2.25	0.857143	0.5	1	1	1	2.4	3.83333	0.285714	0.222222	0.625	0.111111	0.631579	1	1	1	1	1	1	1	1	1	0	0	0	0	0	0	0	0	0	0	0	0	1	0	1
6061	15	0	2	1	0	0	1	0.111111	0.333333	0	0	0.142857	2.25	0	0	1.75	1.25	1.25	2.4	3.41667	0.857143	0.777778	1.1875	0.111111	0.736842	1	0	1	0	0	0	0	0	0	0	0	0	0	0	0	0	0	0	1	0	0	0	0	0
6062	15	0	2	0	0	0	1	0.111111	0	0.5	0	0	1.5	0.428571	0	1.5	1.25	1	1.6	1.66667	1.28571	0.666667	1.75	0.111111	0.578947	0	0	1	0	0	0	1	0	0	0	0	0	0	0	0	0	0	0	0	0	0	1	0	0
6063	13	0	2	1	0	0	1	0.555556	0.666667	0	0.5	0.714286	1.5	0.714286	1	3	3.5	3.5	2.2	1.83333	0.571429	0.888889	1.375	0.555556	1.21053	1	1	1	1	1	0	1	1	1	0	1	0	0	0	0	1	0	0	1	0	1	0	0	1
6064	15	1	2	1	0	0	1	0.722222	0.333333	1	0.5	2.28571	2.25	2.85714	2.54493	3.25	1.25	2.63007	2.46667	2.16667	1.42857	0.666667	1.25	0.222222	0.789474	1	1	1	1	1	1	1	1	1	0	0	1	1	0	0	1	1	0	0	0	1	1	1	1
6065	15	0	2	1	0	0	1	0.5	0.666667	1	0.5	0.428571	1	0.857143	1	2	2.25	1.25	3.93333	3.41667	0.142857	0.222222	0.1875	0.111111	0.105263	1	1	1	1	1	0	1	1	0	1	1	0	0	0	0	0	0	0	1	1	0	1	1	1
6066	15	0	2	1	0	0	1	0.0555556	0	0	0	1.28571	2.33166	1	1.5	1.75	2.5	2.5	3.26667	2.58333	0.714286	1.33333	0.9375	0.666667	0.684211	0	0	1	0	0	0	0	0	0	0	0	0	0	0	0	0	0	0	0	0	0	0	0	0
6067	15	0	2	0	0	0	1	0	0.333333	0	0	0.428571	1	0.428571	0	2.75	4	2.75	3.4	2.58333	1	1.11111	0.9375	0.222222	0.421053	0	0	0	0	0	0	0	0	0	0	0	0	0	0	0	0	0	0	0	0	1	0	0	0
6068	14	1	2	0	0	0	1	0	0.333333	0	0	0	0.75	0.142857	0	1	1.5	1.25	3.4	3.75	0.571429	0.777778	0.625	0.222222	0.631579	0	0	0	0	0	0	0	0	0	0	0	0	0	0	0	0	0	0	0	0	1	0	0	0
6069	14	1	2	0	0	0	1	0	0	0.5	1	0	0	0.285714	0	2	2.5	2.25	3.6	4.16667	0.571429	0.333333	0.8125	0.222222	0.421053	0	0	0	0	0	0	0	0	0	0	0	0	0	0	0	0	0	0	0	0	0	1	0	1
6070	14	1	2	0	0	0	1	0.222222	0.333333	1	1	0.714286	0	1.14286	0	2	1.75	1.5	4.13333	3.5	0.428571	0.333333	0.1875	0.111111	0.473684	0	1	1	0	0	0	0	1	0	0	1	0	0	0	0	0	0	0	1	0	0	1	1	1
6071	14	1	2	0	0	0	1	0	0	0.5	0	0.428571	1.25	0.714286	0.5	1	2.75	1.25	4.13333	3.5	0.285714	0.222222	0.25	0	0.421053	0	0	0	0	0	0	0	0	0	0	0	0	0	0	0	0	0	0	0	0	0	1	0	0
6072	15	0	2	0	0	0	1	0.222222	0.333333	0	0.5	0	1.5	0	0	1.75	2.25	1.5	4.06667	3.83333	1	0.888889	0.8125	0.222222	0.473684	1	0	1	0	1	1	0	0	0	0	0	0	0	0	0	0	0	0	0	0	1	0	0	1
6073	12	0	2	1	0	0	1	0.277778	0	0	0	0	0.25	0.142857	0.5	2.25	2.25	1.5	3.46667	3.16667	0.428571	0.111111	0.5	0.111111	0.263158	0	1	1	1	1	0	1	0	0	0	0	0	0	0	0	0	0	0	0	0	0	0	0	0
6074	13	1	2	0	0	0	1	0	0	0	1	0	0.75	0.571429	0	2.25	2.25	1.5	4.73333	4.08333	0.714286	0.666667	0.25	0.222222	0.406517	0	0	0	0	0	0	0	0	0	0	0	0	0	0	0	0	0	0	0	0	0	0	0	1
6075	16	1	2	0	0	0	1	0	0	0	0	0	0	0.142857	0	1	2.25	1	3.53333	4.08333	0.428571	0.222222	0.1875	0.222222	0.232559	0	0	0	0	0	0	0	0	0	0	0	0	0	0	0	0	0	0	0	0	0	0	0	0
6076	14	0	2	0	0	0	1	0.277778	0.333333	0.5	0.5	1.57143	1.75	1.14286	0.5	1	1	1	3.66667	4	0.571429	0.111111	0.625	0	0.315789	1	1	1	1	0	0	1	0	0	0	0	0	0	0	0	0	0	0	0	0	1	1	0	1
6077	15	1	2	1	0	0	1	0.111111	0	0	0.5	0	0.25	0	0	2	1.75	1	4	2.5	0.285714	0.111111	0.4375	0.222222	0.315789	0	0	1	0	0	0	1	0	0	0	0	0	0	0	0	0	0	0	0	0	0	0	0	0
6078	15	0	2	0	0	0	1	0	0	0	0.5	0.142857	2.25	0	0	1.75	2.5	2.5	2.8	3.25	0.714286	1.22222	0.4375	0.333333	0.473684	0	0	0	0	0	0	0	0	0	0	0	0	0	0	0	0	0	0	0	0	0	0	0	0
6079	15	1	2	1	0	0	1	0.444444	0.333333	0.5	0	0	0	0.428571	0	2	2.25	1.25	4.2	4.08333	0.285714	0.222222	0.0625	0	0.157895	1	1	1	1	1	0	1	1	1	0	0	0	0	0	0	0	0	0	0	0	1	1	0	0
6080	15	1	2	1	0	1	0	0	0.333333	0	0	0	1	0.142857	0	2.25	3.25	1	3.46667	3.58383	0.857143	0	0.6875	0	0.578947	0	0	0	0	0	0	0	0	0	0	0	0	0	0	0	0	0	0	0	0	1	0	0	0
6081	14	0	2	0	0	0	1	0	0	0	0	0	0.25	0.142857	0	1.5	2.75	1	3.8	4.66667	0.714286	0	0.4375	0	0.421053	0	0	0	0	0	0	0	0	0	0	0	0	0	0	0	0	0	0	0	0	0	0	0	0
6082	16	0	2	0	0	0	1	0.555556	0.333333	0	0	0.428571	3	0.571429	1	2	2.5	1.75	2.8	3.41667	0.714286	0.222222	0.5625	0.222222	0.526316	0	1	1	1	0	0	1	1	1	1	1	0	1	0	0	1	0	0	0	0	1	0	0	0
6083	15	0	2	1	0	0	1	0	0.333333	0	0.5	0	0.25	0.142857	0	1.75	3	1	3.2	4	0.285714	0.14858	0.354929	0	0.157895	0	0	0	0	0	0	0	0	0	0	0	0	0	0	0	0	0	0	0	0	1	0	0	0
6084	14	1	2	0	0	0	1	0	0	0	0	0.142857	2.25	0.285714	0	1.5	2	1.5	3.8	3.41667	0.285714	0	0.25	0	0.210526	0	0	0	0	0	0	0	0	0	0	0	0	0	0	0	0	0	0	0	0	0	0	0	0
6085	15	0	2	1	0	0	1	0.111111	0	0	0	0	0.75	0	0	1	1.5	1	4.26667	4.41667	0.142857	0.251633	0	0	0	1	0	1	0	0	0	0	0	0	0	0	0	0	0	0	0	0	0	0	0	0	0	0	0
6086	15	1	2	0	0	1	0	0.166667	0	0	0	0.142857	0.7133	1	0	2	2.25	1.75	4.06667	4	0.714286	0.555556	0.5	0.444444	0.631579	1	1	1	0	0	0	0	0	0	0	0	0	0	0	0	0	0	0	0	0	0	0	0	0
6087	15	0	2	1	0	0	1	0.166667	0	0	0.5	0.157304	0.959703	0.428571	0	1.5	2.5	2.02303	3.86667	4.91667	0.571429	0.444444	0.4375	0.111111	0.368421	1	1	0	0	1	0	0	0	0	0	0	0	0	0	0	0	0	0	0	0	0	0	0	0
6088	15	0	2	0	0	0	1	0	0	0	0	0	0.5	0.428571	0	1.75	1.75	1	3.66667	3.5	0.912502	0.777778	0.52791	0.222222	0.315789	0	0	0	0	0	0	0	0	0	0	0	0	0	0	0	0	0	0	0	0	0	0	0	0
6089	15	0	2	0	0	0	1	0.222222	0.333333	0	0	0.428571	1.25	1	0	2	1.75	1.25	3.06667	3.91667	1	0.333333	0.875	0.444444	0.684211	1	1	1	0	0	0	1	0	0	0	0	0	0	0	0	0	0	0	0	0	1	0	0	0
6090	15	1	2	1	0	0	1	0.277778	0	0	1	0.285714	1.5	0.571429	0	1	1.75	1	3	2.08333	1	0.666903	0.5	0.111111	0.526316	1	1	1	1	0	0	1	0	0	0	0	0	0	0	0	0	0	0	0	0	0	0	0	1
6091	16	1	2	1	0	0	0	0	0	0	0	0.571429	0.695378	0.385273	0	3.5	2.5	1.25	4.66667	4.5	0	0.111111	0.4375	0	0.368421	0	0	0	0	0	0	0	0	0	0	0	0	0	0	0	0	0	0	0	0	0	0	0	0
6092	14	1	2	1	0	0	1	0.222222	0.333333	0.5	0	0.714286	0.75	0.714286	0	1	1.75	1.25	3.53333	4.83333	0.714286	0.777778	0.1875	0.444444	0.684211	0	1	1	1	0	0	1	0	0	0	0	0	0	0	0	0	0	0	0	0	1	1	0	0
6093	14	1	2	0	0	0	1	0	0.333333	0	0	0	0.75	0.142857	0	1	1.5	1.25	3.26667	4.16667	0.714286	0.444444	0.75	0.111111	0.263158	0	0	0	0	0	0	0	0	0	0	0	0	0	0	0	0	0	0	0	0	1	0	0	0
6094	14	0	2	1	0	0	1	0.0555556	0.333333	0.5	0	0.571429	1.5	0.571429	0	1	1.75	1.25	3.8	3.91667	0.428571	0.222222	0.6875	0.222222	0.894737	0	0	0	0	0	0	0	1	0	0	0	0	0	0	0	0	0	0	0	0	1	1	0	0
6095	15	0	2	0	0	1	0	0.111111	1	0.5	1	1.52625	3	1.42857	0	3.25	3	3.25	2.66667	3.58333	0.428571	0.555556	0.5625	0	0.421053	0	0	1	0	0	0	1	0	0	0	0	0	0	0	0	0	0	0	1	1	1	1	0	1
6096	13	1	2	0	0	0	0	0.166667	0	0	1	0	2.25	0.285714	0	1	2.75	1.75	2.46667	2.75	0	0.333333	0.3125	0	0.157895	0	0	1	1	0	0	1	0	0	0	0	0	0	0	0	0	0	0	0	0	0	0	0	1
6097	15	0	2	1	0	0	1	0.333333	0.333333	0	0	0.285714	0.25	0.285714	0	2.25	2.75	1.75	3.93333	3.58333	0.285714	0.222222	0.0625	0	0.105263	1	1	1	1	1	0	1	0	0	0	0	0	0	0	0	0	0	0	0	0	1	0	0	0
6098	14	0	2	1	0	0	0	0	0	0	0	0	0.75	0	0	2	2.25	1.75	3.33333	2.58333	1	0.777778	1.125	0.222222	0.578947	0	0	0	0	0	0	0	0	0	0	0	0	0	0	0	0	0	0	0	0	0	0	0	0
6099	14	0	2	0	0	0	1	0.666667	0	1	1	0.571429	0.25	0.571429	0	1	2.5	1	3.13333	3.5	0.142857	0.111111	0.25	0	0.210526	1	1	1	1	1	1	1	1	1	1	1	1	0	0	0	0	0	0	0	0	0	1	1	1
6100	14	0	2	1	0	0	0	0.166667	0	0	0	0.285714	0.5	0.857143	0	2.5	4	3.25	3.33333	3.25	1	1.11111	0.75	0.222222	0.947368	1	1	1	0	0	0	0	0	0	0	0	0	0	0	0	0	0	0	0	0	0	0	0	0
6101	15	0	2	0	0	0	1	0.166667	0.333333	0	0.5	0	1	0.142857	0	2	2.5	2	3.6	3.66667	0	0	0	0	0	0	0	0	0	1	0	0	1	0	0	1	0	0	0	0	0	0	0	0	0	1	0	0	0
6102	14	0	2	0	0	0	1	0.333333	0.333333	0	1	0.285714	1.5	0.714286	0	2	2.5	2	4.33333	3.79969	0.428571	0.555556	0.375	0	0.0526316	1	0	0	1	1	0	1	1	0	0	1	0	0	0	0	0	0	0	0	0	1	0	0	1
6103	13	0	2	1	0	1	0	0.166667	0	0.5	0	0	0	0	0	1	2	1.5	3.53333	3.16667	1	1.22222	1.6875	0	0.368421	1	0	0	0	1	0	0	1	0	0	0	0	0	0	0	0	0	0	0	0	0	1	0	0
6104	15	0	2	0	0	0	1	0.388889	0	0	0	0.285714	1.5	0.714286	0	2	2.5	2	3.8	3.40449	0.857143	0.777778	0.6875	0.222222	0.684211	0	1	1	1	1	0	1	1	1	0	0	0	0	0	0	0	0	0	0	0	0	0	0	0
6105	14	0	2	0	0	1	0	0	0	0	0	0.142857	0.5	0.571429	0	2	2.5	2.75	3.8	3.66667	0	0	0	0	0.0526316	0	0	0	0	0	0	0	0	0	0	0	0	0	0	0	0	0	0	0	0	0	0	0	0
6106	14	0	2	0	0	0	1	0.555556	0.333333	0.5	0	0	1.5	0	0	1.25	1.75	1	3.2	3.91667	0.571429	0.777778	0.5625	0.111111	0.315789	1	1	1	1	1	1	1	1	1	0	1	0	0	0	0	0	0	0	0	0	1	1	0	0
6107	16	0	2	0	0	0	1	0.166667	0.333333	0.5	0	0.428571	2.75	0.714286	0.5	3.25	3.25	2.75	3	3.16667	0.428571	0	0.3125	0.222222	0.473684	1	0	1	0	1	0	0	0	0	0	0	0	0	0	0	0	0	0	0	0	1	1	0	0
6110	14	0	2	1	0	0	1	0	0	0	0	0.142857	0.75	0.571429	0.0856226	2.5	2.5	1	4.4	4.91667	0	0.111111	0	0	0.105263	0	0	0	0	0	0	0	0	0	0	0	0	0	0	0	0	0	0	0	0	0	0	0	0
6111	14	0	2	0	0	0	0	0.166667	0	0	1	0.428571	1.25	0.857143	0	2	2.5	1.25	4.26667	4.5	0.142857	0.137777	0.25	0.111111	0.368421	1	0	0	1	1	0	0	0	0	0	0	0	0	0	0	0	0	0	0	0	0	0	0	1
6112	15	0	2	0	0	0	1	0.0555556	0	0	0	0.142857	1	0.142857	0	1	1	1	4	3.16667	1.14286	1	1.75	0.111111	0.421053	1	0	0	0	0	0	0	0	0	0	0	0	0	0	0	0	0	0	0	0	0	0	0	0
6113	15	0	2	0	0	0	1	0.0555556	0.333333	0.5	1	0.571429	1.5	1.14286	0	1.5	1.25	2.25	2.86667	4.25	0.857143	0.888889	1.3125	0.222222	0.842105	0	0	0	1	0	0	0	0	0	0	0	0	0	0	0	0	0	0	0	0	1	1	0	1
6114	15	0	2	1	0	0	1	0.111111	0.333333	0.5	0.752858	0.857143	2.5	0.285714	0	1.75	3.5	3.25	3.73333	4.33333	0.571429	0.777778	0.625	0.111111	0.894737	0	0	0	1	0	0	1	0	0	0	0	0	0	0	0	0	0	0	0	0	1	1	0	0.505715
6115	15	0	2	0	0	0	1	0.166667	0.666667	0.5	0.5	0.428571	2.25	1	0	1.75	3	3	3.06667	3.16667	0.432545	0.222612	0.623694	0.235502	0.719756	1	0	1	0	0	0	1	0	0	0	0	0	0	0	0	0	0	0	1	1	0	1	0	1
6116	14	0	2	0	0	0	1	0.111111	0.333333	0	0	0.571429	2	0.142857	0.5	1.75	1.5	2	3.66667	3.16667	0.714286	0.666667	0.5625	0	0.210526	1	1	0	0	0	0	0	0	0	0	0	0	0	0	0	0	0	0	0	0	1	0	0	0
6117	15	0	2	0	0	0	1	0.111111	0.333333	0.5	0	0.142857	0.5	0.571429	0.5	2	2.5	2.75	3.4	3.08333	0.857143	0.666667	1.3125	0.222222	0.947368	1	0	0	0	0	0	0	1	0	0	0	0	0	0	0	0	0	0	0	0	1	1	0	0
6118	14	0	2	1	0	0	1	0.333333	0.333333	1	0.5	0.428571	2.5	0.857143	0	1.25	3	1.5	3.6	2.83333	0	0	0.0625	0	0.157895	1	1	1	1	1	0	1	0	0	0	0	0	0	0	0	0	0	0	0	0	1	1	1	0
6119	14	0	2	0	0	0	1	0	0.333333	0	0	0	1.25	0	0	1.5	1.75	1	3.36182	3.75	0.142857	0.111111	0.5	0	0.157895	0	0	0	0	0	0	0	0	0	0	0	0	0	0	0	0	0	0	0	0	1	0	0	0
6120	15	0	2	0	0	0	1	0	0	0	0	0	2	0.285714	0	2	2	1.5	3.46667	2.58333	0.428571	0.666667	0.625	0.222222	0.368421	0	0	0	0	0	0	0	0	0	0	0	0	0	0	0	0	0	0	0	0	0	0	0	0
6122	15	1	2	0	0	0	1	0	0	0	0	0.285714	0.75	0.428571	0	1	1.75	1	2.93333	3.83333	0.285714	0.111111	0.25	0	0.263158	0	0	0	0	0	0	0	0	0	0	0	0	0	0	0	0	0	0	0	0	0	0	0	0
6123	15	0	2	1	0	0	1	0	0	0	0	0.285714	1.75	0.428571	0.5	1.75	3.5	1	3.46667	3.33333	0.714286	0.777778	0.5625	0.111111	0.526316	0	0	0	0	0	0	0	0	0	0	0	0	0	0	0	0	0	0	0	0	0	0	0	0
6124	15	0	2	0	0	1	0	0.111111	1	0	0	0	0	0.142857	0	1	1.75	1.25	3.2	3.5	1	0.444444	0.875	0.111111	0.894737	0	0	0	0	0	0	1	0	0	0	0	0	0	0	1	0	0	0	1	1	1	0	0	0
6125	15	1	2	0	0	0	1	0.222222	1	1	1	0	0.75	0.142857	0	2.25	2.25	1.75	2.6	3.16667	0.714286	0.222222	0.25	0	0.315789	1	0	0	1	0	0	0	0	0	0	0	0	0	0	0	1	1	0	1	1	1	1	1	1
6126	16	0	2	0	0	0	1	0.5	0.333333	0.5	1	1.28571	2.25	0.857143	0.5	2	3.25	1	3.13333	3.66384	0.714286	1	1.0625	0.222222	0.473684	1	1	1	1	1	1	1	0	0	1	1	0	0	0	0	0	0	0	0	0	1	1	0	1
6127	14	0	2	0	0	0	1	0	0	0	0	0	0	0.142857	0	1.75	2	1.24747	3.73333	4	0.142857	0.372442	0.25	0.111111	0.368421	0	0	0	0	0	0	0	0	0	0	0	0	0	0	0	0	0	0	0	0	0	0	0	0
6128	15	0	2	0	0	0	1	0.166667	0.333333	0.5	0	1	0.75	0.428571	0	2	2.25	1.5	3.64498	4.83333	0.285714	0.31656	0.375	0.288041	0.684211	1	1	1	0	0	0	0	0	0	0	0	0	0	0	0	0	0	0	0	0	1	1	0	0
6129	15	1	2	0	0	0	1	0	0	0	0	0	2.25	0.142857	0	1.5	1	1	3.4	3.58333	0	0.555556	0.125	0	0.0526316	0	0	0	0	0	0	0	0	0	0	0	0	0	0	0	0	0	0	0	0	0	0	0	0
6130	15	1	2	0	0	0	1	0.0555556	0.1119	0.5	0	0	0.75	0.285714	0	1.75	2.25	1.75	2.8	4	0.285714	0.111111	0.625	0.111111	0.315789	0	1	0	0	0	0	0	0	0	0	0	0	0	0	0	0	0	0	0	0	0.335699	1	0	0
6131	15	1	2	0	0	0	1	0.166667	0	0	0	0	0	0.142857	0	1.75	2	1.75	4.53333	4.41667	0.142857	0	0.125	0	0.210526	1	0	0	0	0	0	0	1	0	0	1	0	0	0	0	0	0	0	0	0	0	0	0	0
6132	15	0	2	0	0	0	1	0.222222	0	0	0	0	2.5	0.142857	0	2.75	2.5	1	3.73333	3.08333	0.714286	0.666667	0.5625	0.111111	0.105263	1	1	1	1	0	0	0	0	0	0	0	0	0	0	0	0	0	0	0	0	0	0	0	0
6133	15	0	2	1	0	0	1	0.0555556	0	0	0	0.428571	1.5	1.28571	0.5	2	2.5	2.25	2.6	2.41667	0.857143	0.777778	1.4375	0.222222	0.631579	0	0	1	0	0	0	0	0	0	0	0	0	0	0	0	0	0	0	0	0	0	0	0	0
7001	13	1	1	0	0	0	1	0	0	0	0	0	0	0	0	1	1.5	1	3.86667	3.5	0.571429	0	0.4375	0.111111	0.263158	0	0	0	0	0	0	0	0	0	0	0	0	0	0	0	0	0	0	0	0	0	0	0	0
7002	13	0	1	0	0	0	1	0	0.333333	0	0	1.42857	1.23309	1.14286	1	2.75	2.5	2.25	3.8	2.91667	1	0.333333	0.625	0.222222	0.210526	0	0	0	0	0	0	0	0	0	0	0	0	0	0	0	0	0	0	0	0	1	0	0	0
7003	13	0	1	1	0	1	0	0.5	1	1	0	0.285714	0.5	0.285714	0	1	2	1	3.46667	4.25	0.285714	0	0.1875	0	0.210526	1	1	1	1	1	1	1	1	0	0	1	0	0	0	0	0	0	0	1	1	1	1	1	0
7004	13	1	1	1	0	0	0	0	0	0	0	0	0.25	0.571429	0	1.25	2.25	2	3.8	4.16667	0.857143	0.111111	0.5	0.111111	0.578947	0	0	0	0	0	0	0	0	0	0	0	0	0	0	0	0	0	0	0	0	0	0	0	0
7005	13	0	1	1	0	0	1	0.0555556	0	0	0	0.571429	1.25	0.714286	0	1.5	1.5	1.25	4.2	5	0.142857	0.222222	0.125	0	0.210526	0	0	1	0	0	0	0	0	0	0	0	0	0	0	0	0	0	0	0	0	0	0	0	0
7006	13	0	1	0	0	0	1	0.388889	0.666667	0.5	0	0	3	0	0	1.5	2.25	1.5	4.26667	3.66667	0	0.222222	0.375	0	0.157895	0	1	1	1	1	0	1	1	0	0	1	0	0	0	0	0	0	0	1	0	1	1	0	0
7007	14	1	1	0	0	0	1	1	1	1	0.5	0.142857	1	0.285714	0	1.75	1.75	1	3.2	3.5	0.142857	0.222222	0.375	0	0.578947	1	1	1	1	1	1	1	1	1	1	1	1	1	1	1	1	1	1	1	1	1	1	1	0
7008	13	0	1	1	0	1	0	0.666667	0.333333	0.5	0.5	0.428571	2.25	1.14286	1	2.5	3	3	3.17923	2.93484	0.857143	0.333333	0.9375	0.222222	0.736842	1	1	1	1	1	0	1	1	1	1	1	0	1	0	0	1	0	0	1	0	0	1	0	1
7009	13	0	1	1	0	0	1	0	0	0	0	0	0	0.285714	0	1	1.5	1	3.73333	4.41667	0.428571	0.333333	0.5625	0	0.368421	0	0	0	0	0	0	0	0	0	0	0	0	0	0	0	0	0	0	0	0	0	0	0	0
7010	13	0	1	0	0	0	1	0.222222	0.333333	0.5	0.5	0	0	0.428571	0	1.75	2.25	2	3.93333	4.58333	0.142857	0.111111	0.125	0	0.0574834	0	0	1	0	0	0	0	1	1	0	0	0	0	0	1	0	0	0	1	0	0	1	0	0
7011	13	0	1	0	0	0	1	0.111111	0.333333	0	0	0	2	0.285714	0	1.25	2.25	1.5	4.6	4.66667	0	0.111111	0.0625	0	0.0526316	0	0	1	0	0	0	1	0	0	0	0	0	0	0	0	0	0	0	0	0	1	0	0	0
7012	13	1	1	0	0	1	0	0.111111	0.333333	0.5	0.5	0.142857	2	0.285714	0	2	2.75	1	3.2	2	0.142857	0.222222	0.5	0	0.157895	0	0	0	1	0	0	1	0	0	0	0	0	0	0	0	0	0	0	1	0	0	1	0	1
7013	13	0	1	0	0	1	0	0.0555556	0	0	0.5	0	1.25	0.714286	1.5	1.25	1.5	1	3.6	3.33333	0.571429	0.333333	0.625	0	0.421053	1	0	0	0	0	0	0	0	0	0	0	0	0	0	0	0	0	0	0	0	0	0	0	0
7014	13	1	1	0	0	0	0	0	0	0	0	0	0	0	0	2	2.5	1.25	3.53333	4.08333	0.571429	0.666667	0.6875	0	0.263158	0	0	0	0	0	0	0	0	0	0	0	0	0	0	0	0	0	0	0	0	0	0	0	0
7015	13	0	1	0	0	1	0	0.277778	0	1	1	0.428571	0.75	0.285714	0	1.25	1.75	1	4	4.08333	0.285714	0.666667	0.3125	0	0.526316	1	1	1	1	0	0	1	0	0	0	0	0	0	0	0	0	0	0	0	0	0	1	1	1
7016	14	1	1	0	0	0	1	0	0	0	0	0	1.25	1	1	1	1	1	3.53333	3.41441	0.428571	0.222222	0.5625	0.111111	0.157895	0	0	0	0	0	0	0	0	0	0	0	0	0	0	0	0	0	0	0	0	0	0	0	0
7018	13	1	1	1	0	0	1	0.333333	0.333333	0	0	0.857143	0.75	0.571429	0	1.25	2.75	2	3.2	3.58333	0.285714	0.666667	0.6875	0.111111	0.368421	1	0	1	1	1	1	1	0	0	0	0	0	0	0	0	0	0	0	0	0	1	0	0	0
7019	12	0	1	0	0	0	0	0	0	0	0	0.142857	1	0.142857	0	1	2	1.25	3.93333	4.33333	0.285714	0.777778	0.9375	0.222222	0.631579	0	0	0	0	0	0	0	0	0	0	0	0	0	0	0	0	0	0	0	0	0	0	0	0
7020	13	1	1	1	0	0	1	0	0.333333	0	0	0.428571	2.5	0.142857	0	1.25	1.75	1	4	4.5	0	0.222222	0.3125	0.111111	0.263158	0	0	0	0	0	0	0	0	0	0	0	0	0	0	0	0	0	0	0	0	1	0	0	0
7021	13	1	1	0	0	0	1	0.0555556	0	0	0.5	0.571429	0	0.571429	0	2	2.25	1.5	3.6	3.25	0.571429	0.888889	0.6875	0	0.315789	0	0	0	0	0	0	0	0	0	0	1	0	0	0	0	0	0	0	0	0	0	0	0	0
7022	13	0	1	0	0	1	0	0	0.0762451	0	0	0.285714	2	0.428571	0.5	1.5	1.75	1.25	4.06667	3.75	0.714286	0.555556	0.5	0	0.263158	0	0	0	0	0	0	0	0	0	0	0	0	0	0	0	0	0	0	0	0	0.228735	0	0	0
7023	12	0	1	1	0	1	0	0.0555556	0	0	0	0	0.75	1	0	1	1.7598	1.25	3.46667	2.83333	0.428571	0.43361	0.5625	0	0.526316	1	0	0	0	0	0	0	0	0	0	0	0	0	0	0	0	0	0	0	0	0	0	0	0
7025	13	1	1	1	0	1	0	0	0	0	0	0.714286	0	0.857143	0	1.75	2.75	1.25	4.3892	4.08333	0	0.111111	0.1875	0	0	0	0	0	0	0	0	0	0	0	0	0	0	0	0	0	0	0	0	0	0	0	0	0	0
7026	13	1	1	1	0	0	1	0.111111	0	0	1	0.285714	1	1	0	1.75	2.5	1.25	4.33333	4	0.142857	0.351142	0.3125	0	0.105263	1	0	1	0	0	0	0	0	0	0	0	0	0	0	0	0	0	0	0	0	0	0	0	1
7027	13	1	1	0	0	0	1	0	0.333333	0	0	0	0	0.428571	0	1	1	1	3.46667	4	0.571429	1	0.75	0.111111	0.473684	0	0	0	0	0	0	0	0	0	0	0	0	0	0	0	0	0	0	0	0	1	0	0	0
7028	13	1	1	0	0	0	1	0	0	0.5	1	0.285714	1	0.0270466	0.5	2.25	2.75	1	2.8	4.58333	0.660262	0.111111	0.663864	0.111111	0.736842	0	0	0	0	0	0	0	0	0	0	0	0	0	0	0	0	0	0	0	0	0	1	0	1
7029	13	1	1	0	0	0	0	0	0.333333	0.5	0	0.622142	2	0.714286	0	3	3.75	3	3.13333	3.16667	0.142857	0.111111	0.0625	0.222222	0.736842	0	0	0	0	0	0	0	0	0	0	0	0	0	0	0	0	0	0	1	0	0	1	0	0
7030	14	1	1	0	0	0	1	0	0	0	0	0.285714	0.25	0.285714	0.5	2.75	2.75	1.5	3.93333	3.37688	0.285714	0.222222	0.375	0	0.473684	0	0	0	0	0	0	0	0	0	0	0	0	0	0	0	0	0	0	0	0	0	0	0	0
7031	13	0	1	1	0	0	0	0.222222	1	0.5	1	0.714286	1.75	1	0.5	1.5	2.75	2	3.66667	4.66667	0	0.333333	0.1875	0.111111	0.0526316	0	0	1	1	0	0	1	1	0	0	0	0	0	0	0	0	0	0	1	1	1	1	0	1
7032	13	1	1	0	0	1	0	0.222222	0.666667	0.5	1	0	0	0.428571	0	1	1.5	1.75	3.26667	3.58333	0.714286	0.666667	0.9375	0.444444	0.578947	0	0	1	1	0	0	1	1	0	0	0	0	0	0	0	0	0	0	1	0	1	1	0	1
7033	12	0	1	1	0	0	0	0	0	0	0	0.142857	2.25	0.428571	0	1.25	1.5	1.75	2.73333	3.66667	0.142857	0.666667	0.75	0.333333	0.842105	0	0	0	0	0	0	0	0	0	0	0	0	0	0	0	0	0	0	0	0	0	0	0	0
7034	13	0	1	0	0	0	0	0.111111	0.333333	0	0.5	0	1.5	0.142857	0	3.25	4.25	3.25	4.46667	4.33333	0.142857	0.777778	0	0	0.0526316	1	0	1	0	0	0	0	0	0	0	0	0	0	0	0	0	0	0	0	0	1	0	0	1
7035	13	1	1	1	0	0	1	0.166667	0.666667	0	0	1.28571	0.75	1.42857	0	2.5	5	4	3.53333	3	1.42857	0.666667	1	0.222222	0.736842	1	1	1	0	0	0	0	0	0	0	0	0	0	0	0	0	0	0	1	0	1	0	0	0
7036	14	1	1	0	0	0	1	0.111111	0.333333	0	0	0.857143	1.75	0.857143	1.5	1.75	3	2.48176	3.53333	3.08333	0.428571	0.555556	0.6875	0.111111	0.526316	0	0	0	0	0	0	0	0	0	0	0	0	0	0	0	1	1	0	1	0	0	0	0	0
7037	14	1	1	1	0	0	1	0.388889	0.333333	0.5	0	0.285714	1	0.428571	0.5	1.5	1.25	1.75	4.53333	3.5	0.428571	0.111111	0.1875	0	0.263158	1	1	1	0	1	0	1	0	1	0	0	1	0	0	0	0	0	0	0	0	1	1	0	0
7038	14	0	1	1	0	0	1	0.444444	1	1	0.5	0.857143	1.5	0.857143	1	1.5	3.25	2.25	2.53333	2.16667	1.14286	0.555556	1.0625	0.222222	0.736842	1	1	1	1	1	0	1	1	0	0	1	0	0	0	0	0	0	0	1	1	1	1	1	0
7039	13	1	1	1	0	0	1	0	0	0	0	0.142857	1	0.285714	0.5	1.75	2.5	2.25	3.8	4	0.142857	0.222222	0.125	0	0.263158	0	0	0	0	0	0	0	0	0	0	0	0	0	0	0	0	0	0	0	0	0	0	0	0
7040	14	1	1	0	0	0	1	0.111111	0	0	0	0	1.75	0.142857	0	1.5	3	1	3	2.58333	0.285714	0	0.1875	0	0.157895	1	0	1	0	0	0	0	0	0	0	0	0	0	0	0	0	0	0	0	0	0	0	0	0
7041	14	1	1	0	0	0	1	0.277778	0	0	0	0.428571	0.75	0.142857	0	1	1	1.75	4.06667	3.75	0	0	0	0	0	0	1	1	0	1	0	1	0	0	0	1	0	0	0	0	0	0	0	0	0	0	0	0	0
7042	15	1	1	0	0	0	1	0	0.0762451	0	0	0	1.25	0.285714	0	1.5	2.25	1	3.6	3.25	0.142857	0	0.25	0	0.157895	0	0	0	0	0	0	0	0	0	0	0	0	0	0	0	0	0	0	0	0	0.228735	0	0	0
7043	13	1	1	1	0	0	1	0.611111	1	1	0.5	0	1	0.714286	0	2.5	2.75	2	4.6	4.5	0	0.333333	0	0	0.105263	1	1	1	1	1	1	1	1	0	1	1	0	1	0	0	0	0	0	1	1	1	1	1	1
7044	13	1	1	1	0	0	0	0.0555556	0	0	0.5	0.428571	2.75	1	1	2.5	3.5	4.5	3.8	3.08333	0.142857	0.555556	0.875	0.111111	0.684211	1	0	0	0	0	0	0	0	0	0	0	0	0	0	0	0	0	0	0	0	0	0	0	1
7045	13	1	1	0	0	0	1	0.166667	0	0	0	0	0.5	0.142857	0	1	1.75	1	3.86667	3.83333	0.571429	0.555556	0.375	0.333333	0.421053	0	0	1	1	0	0	1	0	0	0	0	0	0	0	0	0	0	0	0	0	0	0	0	0
7046	13	1	1	1	0	0	1	0	0	0	0	0	0.5	0.428571	0	2.5	2.25	1.75	3.33333	3.41667	1.42857	0.333333	0.75	0.222222	0.368421	0	0	0	0	0	0	0	0	0	0	0	0	0	0	0	0	0	0	0	0	0	0	0	0
7047	13	0	1	0	0	0	1	0	0.333333	0	0	0.142857	0.25	0.142857	0	1.5	1.75	1.25	3.73333	3.58333	0.571429	0.444444	0.3125	0.111111	0.263158	0	0	0	0	0	0	0	0	0	0	0	0	0	0	0	0	0	0	0	0	1	0	0	0
7048	14	1	1	1	0	0	1	0.166667	0.333333	0	0	0.142857	0.25	1	0	1.5	2.75	2.5	4.73333	3.66667	0.428571	0.111111	0.125	0.111111	0.210526	1	0	1	1	0	0	0	0	0	0	0	0	0	0	0	0	0	0	0	0	1	0	0	0
7049	13	1	1	0	0	1	0	0	0.0762451	0	0	0	0.5	0.571429	0	1	1.25	1.5	4.78172	2.91667	0.428571	0.333333	0.625	0.111111	0.842105	0	0	0	0	0	0	0	0	0	0	0	0	0	0	0	0	0	0	0	0	0.228735	0	0	0
7050	13	0	1	0	0	0	1	0.5	1	1	1	0.285714	1.5	0.714286	0	1.75	2	1	3.33333	4.16667	0.571429	0.666667	0.5625	0.222222	0.842105	0	1	1	1	1	1	1	1	0	0	1	0	1	0	0	0	0	0	1	1	1	1	1	1
7051	15	0	1	1	0	0	1	0.166667	0.333333	0	0	0.857143	1	0.428571	0	2	2.25	2.25	3.4	4.08333	0.857143	0.777778	0.9375	0	0.421053	0	1	1	1	0	0	0	0	0	0	0	0	0	0	0	0	0	0	0	0	1	0	0	0
7052	13	1	1	0	0	1	0	0.0555556	0	0	0	0.571429	1.25	0.428571	0	1.25	1.25	1	4.2	4.33333	0.142857	0.111111	0.25	0	0.473684	0	0	1	0	0	0	0	0	0	0	0	0	0	0	0	0	0	0	0	0	0	0	0	0
7053	14	0	1	0	0	1	0	0.333333	0	0	0.5	0	2.25	0.142857	0	1	1.25	1.25	3.06667	3.58333	0.428571	0.333333	0.1875	0.222222	0.736842	1	1	1	1	0	0	1	0	1	0	0	0	0	0	0	0	0	0	0	0	0	0	0	0
7054	13	0	1	0	0	0	0	0.0555556	0	0	0.5	0	0.5	0	0	1.25	2	1.5	3.1413	3	0.714286	0.888889	0.8125	0	0.580651	1	0	0	0	0	0	0	0	0	0	0	0	0	0	0	0	0	0	0	0	0	0	0	0
7055	13	1	1	0	0	0	1	0	0	0	0	0	3	0.142857	0	2	3.5	1.5	4.33333	3.33333	0.285714	0.333333	0.5625	0.444444	1.21053	0	0	0	0	0	0	0	0	0	0	0	0	0	0	0	0	0	0	0	0	0	0	0	0
7056	14	0	1	1	0	0	1	0.277778	0.666667	0	0	0	0.25	0.857143	0	2	2	1.5	3.26667	3.5	0.428571	0.111111	0.4375	0	0.210526	0	0	1	1	0	0	1	0	0	0	1	1	0	0	0	0	0	0	1	1	0	0	0	0
7057	13	1	1	0	0	0	0	0.0555556	0	0.5	0.5	0.142857	2	0.714286	1.5	1.75	2.5	1.61578	3.46667	3.5	0.285714	0.111111	0.375	0	0.526316	1	0	0	0	0	0	0	0	0	0	0	0	0	0	0	0	0	0	0	0	0	1	0	1
7058	13	0	1	0	0	0	0	0.0555556	0	0	0	0	1.75	0.285714	0	2.25	3.25	2.25	2.46667	3.75	0	0.777778	1.4375	0	0.894737	1	0	0	0	0	0	0	0	0	0	0	0	0	0	0	0	0	0	0	0	0	0	0	0
7059	14	1	1	0	0	0	1	0.166667	0	0	0	0	1.5	0.857143	0	2	2.5	1.25	3.26667	3.66667	0.285714	0.666667	0.461513	0.333333	0.315789	1	1	1	0	0	0	0	0	0	0	0	0	0	0	0	0	0	0	0	0	0	0	0	0
7060	13	1	1	1	0	0	0	0	0.756524	0	0	0.285714	0	0.428571	0	1	1.25	1	4.13333	4.91667	0.571429	0.906557	0.875	0	0.315789	0	0	0	0	0	0	0	0	0	0	0	0	0	0	0	0	0	0	1	1	0.269572	0	0	0
7061	13	1	1	0	0	0	1	0	0.333333	0	0	0.142857	0	0	0	1	1.75	1	4.2	4.75	0.142857	0.111111	0.125	0.111111	0.421053	0	0	0	0	0	0	0	0	0	0	0	0	0	0	0	0	0	0	0	0	1	0	0	0
7062	14	1	1	0	0	0	1	0.0555556	0.333333	0.5	0.5	0	0	0.142857	0	1.25	2.5	2	4.06667	4.33333	0.285714	0.111111	0	0	0.105263	0	0	0	1	0	0	0	0	0	0	0	0	0	0	0	0	0	0	0	0	1	1	0	0
7063	14	0	1	1	0	0	1	0	0	0	0	0.142857	0	0.714286	0	1	1.25	1	4.2	4.75	0.285714	0.333333	0.0625	0	0.105263	0	0	0	0	0	0	0	0	0	0	0	0	0	0	0	0	0	0	0	0	0	0	0	0
7064	14	0	1	0	0	0	1	0.0555556	0	0	0	0.285714	1	0.714286	0	1	1.5	1	3.86667	3.75	0.285714	0.222222	0.1875	0.111111	0.263158	1	0	0	0	0	0	0	0	0	0	0	0	0	0	0	0	0	0	0	0	0	0	0	0
7065	13	0	1	1	0	0	0	0.0555556	0.333333	0	0	0.142857	1.75	0.714286	0.5	1.25	3	1.25	4.39052	2.66667	0.428571	0.222222	0.5	0	0.315789	1	0	0	0	0	0	0	0	0	0	0	0	0	0	0	0	0	0	1	0	0	0	0	0
7066	13	1	1	0	0	0	1	0	0	0	0	0	0	0.142857	0	1.5	1.5	1.75	4.6	4.16667	0.142857	0.111111	0.0625	0	0.157895	0	0	0	0	0	0	0	0	0	0	0	0	0	0	0	0	0	0	0	0	0	0	0	0
7067	14	1	1	0	0	0	1	0	0.333333	0	0	0	0.75	0.285714	0	1.25	3	1	4.26667	3.33333	0.428571	0.222222	0.875	0	0.210526	0	0	0	0	0	0	0	0	0	0	0	0	0	0	0	0	0	0	0	0	1	0	0	0
7068	13	0	1	1	0	0	1	0.0555556	0.666667	0	0	0.714286	1.5	0.714286	0.5	2.25	1.5	1.5	3.86667	4.41667	0.428571	0.222222	0.25	0	0.157895	0	0	0	0	0	0	0	1	0	0	0	0	0	0	0	0	0	0	1	0	1	0	0	0
7069	14	0	1	1	0	0	1	0.277778	0	0	0	0.285714	2.25	0.285714	0	1.5	3	1.25	3.13333	4.15776	0	0	0.0625	0	0	1	1	1	1	1	0	0	0	0	0	0	0	0	0	0	0	0	0	0	0	0	0	0	0
7070	13	1	1	0	0	0	1	0.388889	0.333333	1	0.5	0.142857	1	1.28571	0	1.25	2.75	1	4.4	4.25	0.285714	0.333333	0.25	0	0.263158	1	1	1	1	1	0	1	1	0	0	0	0	0	0	0	0	0	0	0	0	1	1	1	0
7071	13	1	1	1	0	1	0	0.111111	0.333333	0.5	0	0.714286	0.75	1.57143	0	2.75	3	2	4.05143	3.08333	0.428571	0.763579	0.625	0.11679	0.0537916	0	0	0	1	0	0	1	0	0	0	0	0	0	0	0	0	0	0	1	0	0	1	0	0
7072	13	0	1	1	0	1	0	0	0	0	0	0	1.5	0.285714	0	1.25	1	1.25	3.93333	4.75	0	0.0357022	0	0	0	0	0	0	0	0	0	0	0	0	0	0	0	0	0	0	0	0	0	0	0	0	0	0	0
7073	14	1	1	0	0	0	1	0	0.333333	0	0	0.0029284	1.5	0	0	1	2.75	1.75	3.66667	4.16667	0.285714	0.333333	0.5625	0	0.157895	0	0	0	0	0	0	0	0	0	0	0	0	0	0	0	0	0	0	0	0	1	0	0	0
7074	13	0	1	1	0	0	1	0.111111	0.333333	0	0	0	0	0	0	1	1.75	1.5	4.33333	4	0.571429	0.888889	0.25	0	0.578947	0	0	0	1	0	0	1	0	0	0	0	0	0	0	0	0	0	0	0	0	1	0	0	0
7075	13	0	1	0	0	0	0	0	0	0	0	0.285714	1.5	0.285714	0	2.5	2.75	2.25	4.33333	3.58333	0.714286	0.777778	0.5	0	0.315789	0	0	0	0	0	0	0	0	0	0	0	0	0	0	0	0	0	0	0	0	0	0	0	0
7078	13	1	1	1	0	0	1	0.0555556	0.105426	0	0	0	0	0.571429	0	1.75	2	1.25	3.6	3.41667	0	0.222222	0.25	0	0.157895	0	0	1	0	0	0	0	0	0	0	0	0	0	0	0	0	0	0	0	0	0.316279	0	0	0
7079	13	1	1	0	0	0	1	0.000541324	0	0	0	0	0.5	0.285714	0	1.75	2	2	4.06667	4.25	0.285714	0	0.3125	0	0.263158	0	0	0	0	0	0	0	0	0	0	0	0	0	0	0	0	0	0.00974384	0	0	0	0	0	0
7080	13	0	1	1	0	0	0	0.0555556	0	0	0	0.428571	1.5	0.285714	0	1.75	2.75	1.75	3.6	3.08333	0.428571	0.555556	0.8125	0	0.315789	0	0	1	0	0	0	0	0	0	0	0	0	0	0	0	0	0	0	0	0	0	0	0	0
7081	13	0	1	1	0	0	1	0	0.333333	0	0	0.428571	0	0	0	1.25	1.25	1	4.4	4.66667	0	0	0	0	0	0	0	0	0	0	0	0	0	0	0	0	0	0	0	0	0	0	0	0	0	1	0	0	0
7082	14	0	1	0	0	0	1	0	0	0	0	0.285714	0.75	0.142857	0	1.25	2.25	1	4.32445	4.66667	0.142857	0.111111	0.25	0	0	0	0	0	0	0	0	0	0	0	0	0	0	0	0	0	0	0	0	0	0	0	0	0	0
7083	14	1	1	0	0	0	1	0.111111	0	0	0	0	0.5	0	0	2	2.25	1.5	4.2	3.83333	0.142857	0	0.1875	0	0.263158	1	0	1	0	0	0	0	0	0	0	0	0	0	0	0	0	0	0	0	0	0	0	0	0
7084	13	1	1	1	0	1	0	0.0555556	0	0	0	0.142857	0.686422	1.14286	0	2	3.25	1.75	3.99012	2.58333	0.714286	0.213463	0.375	0.111111	0.631579	1	0	0	0	0	0	0	0	0	0	0	0	0	0	0	0	0	0	0	0	0	0	0	0
7085	13	1	1	0	0	0	1	0.166667	0.333333	0	0.5	0.428571	1.5	0.571429	0	1.75	2.25	1.5	4.6	4.41667	0.571429	0.111111	0.375	0	0.263158	1	0	1	1	0	0	0	0	0	0	0	0	0	0	0	0	0	0	0	0	1	0	0	1
7086	13	1	1	0	0	0	0	0.0555556	0	0	0	0.571429	2	1.14286	0	2	3.25	1.75	3.8	3.75	0.285714	0.666667	0.125	0.273093	0.421053	1	0	0	0	0	0	0	0	0	0	0	0	0	0	0	0	0	0	0	0	0	0	0	0
7087	15	1	1	1	0	0	1	0.111111	1	0.5	0	1.14286	1.25	1.14286	0	2	4	1.75	2.89566	3.18639	0	0	0	0	0	0	0	1	0	1	0	0	0	0	0	0	0	0	0	0	0	0	0	1	1	1	1	0	0
7088	13	1	1	0	0	0	1	0.333333	0.333333	1	0	0.428571	0.75	0.571429	0.5	3	2.5	1.25	3.13333	2.81711	1.14286	1.66667	1.4375	0.111111	0.789474	1	1	1	0	1	1	0	1	0	0	0	0	0	0	0	0	0	0	0	0	1	1	1	0
7091	14	1	1	0	0	0	1	0.388889	0	0	0.5	0.142857	0.75	0.217438	0	1	1	1	4.66667	4.83333	0.285714	0	0	0	0.157895	1	1	1	1	1	0	1	1	0	0	0	0	0	0	0	0	0	0	0	0	0	0	0	1
7092	13	0	1	0	0	1	0	0.333333	0	0	0	0	0.25	1	0	1.25	2	1	3.6	1.91667	0.857143	0.222222	1.75	0.555556	0.736842	1	1	1	1	1	0	1	0	0	0	0	0	0	0	0	0	0	0	0	0	0	0	0	0
7093	13	0	1	0	0	1	0	0	0.333333	0	0	0	0.5	0.428571	0	2.5	3	2.75	4.8	4	0.571429	0.555556	0.25	0.222222	0.263158	0	0	0	0	0	0	0	0	0	0	0	0	0	0	0	0	0	0	1	0	0	0	0	0
7094	13	0	1	0	1	0	0	0	0.666667	0	0	1.14286	0	1.14286	1	1.75	2.5	1.5	3.26667	4.52111	0.571429	0.555556	0.375	0	0.157895	0	0	0	0	0	0	0	0	0	0	0	0	0	0	0	0	0	0	1	1	0	0	0	0
7095	13	1	1	0	0	0	1	0	0	0	0	0.142857	0.75	0.285714	0	1	1	1	3.13333	2.93689	0.714286	0.444444	0.5	0	0.0526316	0	0	0	0	0	0	0	0	0	0	0	0	0	0	0	0	0	0	0	0	0	0	0	0
7096	13	0	1	0	1	0	0	0	0	0	0	0.285714	2.5	0	0	1.75	1.5	1	3.6	4.16667	0.285714	0.333333	0.0625	0	0.144892	0	0	0	0	0	0	0	0	0	0	0	0	0	0	0	0	0	0	0	0	0	0	0	0
7097	14	0	1	0	0	1	0	0.5	1	1	0	0.285714	2	0.571429	0.5	1	1.5	1.75	4.86667	4.83333	0.285714	0.222222	0.6875	0.222222	0.526316	1	1	1	1	1	0	1	1	1	0	1	0	0	0	0	0	0	0	1	1	1	1	1	0
7098	13	0	1	1	0	0	1	0.111111	0	0.5	0.5	0	0	0.142857	0	1.25	2	1.5	4.13333	2.83333	1	0.444444	0.869584	0	0.210526	0	0	0	0	0	0	1	1	0	0	0	0	0	0	0	0	0	0	0	0	0	1	0	1
7099	13	1	1	0	0	0	1	0.222222	1	0	1	0.285714	2.25	1	0.5	2.5	3.25	1	3.2	2.91667	0.571429	1	0.5625	0	0.421053	1	1	0	0	0	0	0	0	0	1	0	1	0	0	0	0	0	0	1	1	1	0	0	1
7100	15	0	1	0	0	1	0	0	0.140766	1	0	0.428571	0.256191	0.960448	0	2	3	1.5	2.6	3	0.571429	0.545577	0.8125	0.222222	0.789474	0	0	0	0	0	0	0	0	0	0	0	0	0	0	0	0	0	0	0	0	0.422298	1	1	0
7101	13	1	1	0	0	0	0	0.555556	0.979992	0.5	1	0.571429	2	1.14286	0	2.75	2.75	1.5	3.33333	3	1	0.666667	0.75	0.777778	1.26316	1	1	1	1	1	1	1	1	1	0	1	0	0	0	0	0	0	0	1	1	0.939975	1	0	1
7102	13	1	1	0	0	0	0	0.0555556	0	0	0	0	1.25	0.428571	0	1.25	2.75	1.25	4	4.25	0.142857	0.333333	0.5	0	0.157895	0	0	0	0	0	0	1	0	0	0	0	0	0	0	0	0	0	0	0	0	0	0	0	0
7103	13	1	1	0	0	0	1	0.166667	0.333333	0.5	0	0.428571	1	1.14286	0	1.25	1.5	1	3.86667	4.25	0.285714	0.666667	0.4375	0	0.210526	0	1	1	0	1	0	0	0	0	0	0	0	0	0	0	0	0	0	0	0	1	1	0	0
7104	13	0	1	0	0	0	0	0.0555556	0	0.5	0	0	2	0.453912	0	2.25	2.25	1.5	4.2	3.5	1	0.888889	1.1875	0.111111	0.578947	0	0	0	0	0	0	0	1	0	0	0	0	0	0	0	0	0	0	0	0	0	1	0	0
7105	14	0	1	0	1	1	0	0	0.333333	0	0	0	0.5	0.142857	0	1	1.25	1.75	3.86667	3.66667	0.428571	0.222222	0.375	0	0.210526	0	0	0	0	0	0	0	0	0	0	0	0	0	0	0	0	0	0	1	0	0	0	0	0
7106	13	0	1	1	0	0	1	0	0	0	0	0	0.5	0.142857	0	1.75	2	1	3.2	4.16667	0.428571	0.333333	0.75	0	0.578947	0	0	0	0	0	0	0	0	0	0	0	0	0	0	0	0	0	0	0	0	0	0	0	0
7109	13	1	1	0	0	0	1	0	0.333333	0	0	0	0.75	0.428571	0	4.5	2.75	2.80691	3.2	2.91667	0.428571	0.222222	0.1875	0	0.210526	0	0	0	0	0	0	0	0	0	0	0	0	0	0	0	0	0	0	0	0	1	0	0	0
7111	13	1	1	1	0	0	1	0.166667	0.333333	0.5	0	0.571429	1	0.571429	0	1.75	3	2	3.26667	3.16667	0.142857	0	0	0	0.210526	0	1	1	0	0	0	1	0	0	0	0	0	0	0	0	0	0	0	0	0	1	1	0	0
7112	14	1	1	0	0	0	1	0.111111	0	0	1	0	0.25	0.714286	0	2	2	1.25	3.06667	3.91667	0.142857	0.444444	0.5625	0.111111	0.473684	1	1	0	0	0	0	0	0	0	0	0	0	0	0	0	0	0	0	0	0	0	0	0	1
7113	12	0	1	1	0	0	1	0.222222	0.333333	0.5	0	0	0.75	0	0	1	2.75	1	3.6	3.5	0	0.444444	0.125	0.111111	0.421053	1	0	0	0	1	0	0	1	0	1	0	0	0	0	0	0	0	0	0	0	1	1	0	0
7114	14	1	1	1	0	0	1	0.277778	0.333333	0.5	0	1.42857	1.25	1.14286	2	2.25	2.5	2.5	3.46667	3.41667	0.571429	0.222222	0.4375	0.222222	0.631579	0	1	0	0	1	0	0	1	0	1	1	0	0	0	0	0	0	0	0	0	1	1	0	0
7115	12	1	1	0	0	1	0	0	0	0.5	0.5	0	2.75	0.142857	0	1.25	2.75	1	3.46667	3.16667	0.428571	0.333333	0.5	0.111111	0.421053	0	0	0	0	0	0	0	0	0	0	0	0	0	0	0	0	0	0	0	0	0	1	0	1
7116	13	0	1	0	0	0	1	0.0555556	0	0	0.5	0.154034	0	0.857143	0	1.75	2.75	2.25	3.93333	4.5	0.571429	0.333333	0.375	0	0.157895	0	0	1	0	0	0	0	0	0	0	0	0	0	0	0	0	0	0	0	0	0	0	0	0
7117	13	1	1	0	0	0	1	0	0	0	0	0	1.75	0	0	1.5	2.5	1.75	3.46667	2.75	0.142857	0	0.3125	0	0.105263	0	0	0	0	0	0	0	0	0	0	0	0	0	0	0	0	0	0	0	0	0	0	0	0
7118	13	1	1	0	0	1	0	0	0.499376	0.5	0.5	0	2.75	0.571429	0	2	1.5	1.25	3.6	3.16667	0.142857	0.666667	0.1875	0	0.263158	0	0	0	0	0	0	0	0	0	0	0	0	0	0	0	0	0	0	1	0	0.498129	1	0	1
7119	13	1	1	0	0	0	0	0.0555556	0	0.5	0	0	0.5	0.357994	0	2.5	2	1.75	3.2	2.75	0.428571	0.777778	0.6875	0.444444	0.894737	1	0	0	0	0	0	0	0	0	0	0	0	0	0	0	0	0	0	0	0	0	1	0	0
7120	13	1	1	0	0	0	0	0.0555556	0	0	0	0	0.75	0.142857	0	2	1.5	1.5	4	3.29762	0.285714	0	0.4375	0.111111	0.157895	1	0	0	0	0	0	0	0	0	0	0	0	0	0	0	0	0	0	0	0	0	0	0	0
7122	14	0	1	0	0	1	0	0.0555556	0	0	0.5	0	0	0.428571	0	2.25	2.25	2	3.66667	4.08333	0.285714	0	0.6875	0	0.210526	0	0	1	0	0	0	0	0	0	0	0	0	0	0	0	0	0	0	0	0	0	0	0	0
7123	13	0	1	0	0	0	1	0	0	0	0	0.285714	0.75	0.428571	0.5	1	2	1	4.66667	4.83333	0.142857	0	0.125	0	0.105263	0	0	0	0	0	0	0	0	0	0	0	0	0	0	0	0	0	0	0	0	0	0	0	0
7124	13	0	1	1	0	0	1	0.0555556	0.333333	0	0	0.142857	1.5	0.428571	0	1	1.25	1.5	4.2	4.08333	0.142857	0.444444	0.0625	0	0.105263	1	0	0	0	0	0	0	0	0	0	0	0	0	0	0	0	0	0	0	0	1	0	0	0
7125	14	0	1	0	0	1	0	0.192769	0	0.5	0	0.142857	0.5	0.285714	0	2	2	1.25	3.4	4.08333	0.571429	0.555556	0.5625	0	0.157895	1	0	0	0	1	0	0	0.469839	0	0	1	0	0	0	0	0	0	0	0	0	0	1	0	0
7126	13	1	1	0	0	0	1	0	0	0	0	0	0.75	0.571429	0	1.25	2.5	2.25	3.46667	3.91667	0.857143	0.777778	0.5	0.111111	0.544539	0	0	0	0	0	0	0	0	0	0	0	0	0	0	0	0	0	0	0	0	0	0	0	0
7127	15	1	1	1	0	0	1	0	0	0	0	0	0	0	0	2	2	1	3.86667	3.83333	0.142857	0	0	0	0.0526316	0	0	0	0	0	0	0	0	0	0	0	0	0	0	0	0	0	0	0	0	0	0	0	0
7128	13	1	1	1	0	1	0	0	0	0	0	0.428571	0.25	0.714286	0	1.75	2.5	1	2.39733	2.08333	0.285714	0.777778	0.9375	0	0.368421	0	0	0	0	0	0	0	0	0	0	0	0	0	0	0	0	0	0	0	0	0	0	0	0
7129	13	1	1	0	0	1	0	0	0	0	0	0.428571	0.5	0.428571	0	1	1.75	1	3.46667	2.66667	0	0	0	0	0	0	0	0	0	0	0	0	0	0	0	0	0	0	0	0	0	0	0	0	0	0	0	0	0
7130	14	1	1	0	0	0	1	0	0	0	0	0.428571	0.5	0.428571	0	1	1.75	1	3.1229	3	0.857143	0.444444	1.1875	0	0.789474	0	0	0	0	0	0	0	0	0	0	0	0	0	0	0	0	0	0	0	0	0	0	0	0
7131	16	0	1	0	1	0	1	0	0.333333	0	0.5	0.142857	0	0.142857	0	2	2	2	4.06667	3.83333	0.285714	0.222222	0.625	0	0.473684	0	0	0	0	0	0	0	0	0	0	0	0	0	0	0	0	0	0	0	0	1	0	0	1
7132	14	0	1	0	0	0	1	0	0	0	0	0	2.75	0.285714	0	1	1	1.75	4.26667	4.5	0	0.111111	0.0625	0	0.157895	0	0	0	0	0	0	0	0	0	0	0	0	0	0	0	0	0	0	0	0	0	0	0	0
7133	14	1	1	0	0	0	1	0	0.666667	0	0	0.714286	1	0.857143	0.5	2.5	3.5	1.5	4.13333	4.5	0.714286	0.555556	0.8125	0.333333	0.678196	0	0	0	0	0	0	0	0	0	0	0	0	0	0	0	0	0	0	1	0	1	0	0	0
7134	13	1	1	0	0	1	0	0.111111	0	0	0	0.142857	0.75	0.142857	0	1	1.5	1.25	4.46667	4.5	0.285714	0.555556	0.625	0	0.315789	1	0	1	0	0	0	0	0	0	0	0	0	0	0	0	0	0	0	0	0	0	0	0	0
7135	15	1	1	0	0	0	1	0	0.333333	0	0	0	1.75	0.142857	0	2	1.5	1.25	3.86667	3.33333	0.285714	0.636799	0.25	0.222222	0.421053	0	0	0	0	0	0	0	0	0	0	0	0	0	0	0	0	0	0	0	0	1	0	0	0
7136	14	1	1	1	0	1	0	0	0	0	0.5	0	2.5	0.142857	0	1.5	2.25	1.5	4.13333	3.83333	0.142857	0.222222	0.0625	0	0.210526	0	0	0	0	0	0	0	0	0	0	0	0	0	0	0	0	0	0	0	0	0	0	0	0
7137	15	0	1	1	0	1	0	0.111111	0.333333	0.5	0	1.57143	1.75	1.29749	1	2	3	1.75	2.92679	3.16667	0.571429	0.333333	0.6875	0.666667	0.736842	1	0	1	0	0	0	0	0	0	0	0	0	0	0	0	0	0	0	0	0	1	1	0	0
7138	14	1	1	0	0	0	0	0.166667	0	0.5	0	0.285714	0.25	0.285714	0	2.26547	3.25	1.25	3.86667	3.25	0.285714	0.444444	1.125	0.111111	0.684211	1	0	0	0	1	0	0	0	0	0	1	0	0	0	0	0	0	0	0	0	0	1	0	0
7139	13	0	1	1	0	0	0	0	0	0	0	0	0.5	0	0	2.25	2.25	1.75	3.26667	2.25	0.142857	0.333333	0.125	0	0.210526	0	0	0	0	0	0	0	0	0	0	0	0	0	0	0	0	0	0	0	0	0	0	0	0
7140	15	1	1	0	0	0	1	0.0555556	0.333333	0	0	0	0.75	0.714286	0	2	2.25	2	3.33333	3.91667	0.857143	0.666667	0.4375	0	0.578947	1	0	0	0	0	0	0	0	0	0	0	0	0	0	0	0	0	0	0	0	1	0	0	0
7141	15	0	1	0	0	0	1	0.111111	0	0	0	0.285714	0	0.285714	0	1	1	1.75	4.8	3.33333	0.571429	0.777778	0.6875	0	0.473684	1	0	1	0	0	0	0	0	0	0	0	0	0	0	0	0	0	0	0	0	0	0	0	0
7142	15	1	1	1	0	0	1	0.0555556	0.666667	0.5	1	0.714286	1	1.57143	0	2.5	4.75	4	2.06667	1.33333	1.28571	1.66667	1.8125	0.666667	1.15789	0	0	0	0	0	0	0	0	0	1	0	0	0	0	0	0	0	0	1	1	0	1	0	1
7143	14	0	1	0	0	0	1	0.0555556	0	0	0	0.285714	0.5	0.506554	0	2	2	1.5	3.2	4.5	0.428571	0.333333	0.625	0.222222	0.368421	0	0	0	0	0	0	0	0	0	0	1	0	0	0	0	0	0	0	0	0	0	0	0	0
7144	14	1	1	0	0	0	1	0.166667	0.333333	0	0	0.428571	2.25	0.714286	0.5	1.75	1.75	1.5	3.33333	2.66667	0.857143	0.222222	0.6875	0.111111	0.842105	1	0	0	1	0	0	1	0	0	0	0	0	0	0	0	0	0	0	0	0	1	0	0	0
7145	14	1	1	0	0	1	0	0.277778	0.333333	0.5	1	1	1	0.857143	0	3.25	3.5	3.25	3.06667	2.66667	0.571429	1	0.625	0.333333	0.842105	1	0	1	0	1	0	1	1	0	0	0	0	0	0	0	0	0	0	0	0	1	1	0	1
7146	14	1	1	0	0	0	1	0.0555556	0.666667	0	0	0.285714	0.75	0.428571	0	2.25	2	2	3.8	4.08333	0.571429	0.777778	0.3125	0.111111	0.421053	0	0	0	0	0	0	0	0	0	1	0	0	0	0	0	0	0	0	1	0	1	0	0	0
7147	15	1	1	1	0	0	1	0.277778	0.333333	0	0.5	0.857143	0.5	0.857143	0	1.5	2.25	2.25	3.93333	4.41667	0.714286	0.444444	0.6875	0.333333	0.473684	1	0	1	1	0	0	1	0	0	0	1	0	0	0	0	0	0	0	0	0	1	0	0	1
7148	14	0	1	1	0	0	1	0.0555556	0	0	0	0	0.5	0.285714	0	1.5	1.75	1	3.4	4	0.285714	0.111111	0.25	0.111111	0.157895	0	0	1	0	0	0	0	0	0	0	0	0	0	0	0	0	0	0	0	0	0	0	0	0
7149	14	1	1	0	0	0	1	0.0555556	0	0	0.5	0	1.5	0.571429	0	2	2	1.25	3.46667	3.33333	0.428571	0.444444	0.5	0.333333	0.421053	0	0	1	0	0	0	0	0	0	0	0	0	0	0	0	0	0	0	0	0	0	0	0	0
7150	15	1	1	1	0	0	1	0.0555556	0.333333	0	0	0.714286	0.75	0.857143	0	1.75	3.25	2.25	3.27274	2.83333	0.142857	0.444444	0.1875	0.111111	0.368421	0	0	1	0	0	0	0	0	0	0	0	0	0	0	0	0	0	0	0	0	1	0	0	0
7151	15	1	1	1	0	0	1	0.166667	0.333333	0.5	0	0.142857	0.25	0.714286	0	1.5	1.5	2.75	3.6	3.25	0.428571	0.555556	0.5	0.333333	0.526316	1	0	1	0	0	0	1	0	0	0	0	0	0	0	0	0	0	0	0	0	1	1	0	0
7152	14	1	1	1	0	0	0	0.277778	0.666667	0.5	0.5	0	0	0.285714	0	1	1.25	1	4.33333	4.16667	0.857143	0.111111	0.625	0.333333	0.684211	1	0	1	1	1	0	1	0	0	0	0	0	0	0	0	0	0	0	1	0	1	1	0	0
7153	13	0	1	1	0	1	0	0	0	0	0	0.142857	0	0	0	1.75	2.25	1.5	3.93333	4.75	0.285714	0.111111	0.3125	0	0.263158	0	0	0	0	0	0	0	0	0	0	0	0	0	0	0	0	0	0	0	0	0	0	0	0
7154	14	0	1	1	0	0	1	0	0	0	0	0	0	0	0	1	1	1	4.66667	4.5	0	0.222222	0	0	0	0	0	0	0	0	0	0	0	0	0	0	0	0	0	0	0	0	0	0	0	0	0	0	0
7155	14	1	1	1	0	0	1	0	0.333333	0	0	0.285714	1	0.857143	2	1	1.25	1.5	4.06667	3.25	0.571429	0.555556	0.4375	0.111111	0.157895	0	0	0	0	0	0	0	0	0	0	0	0	0	0	0	0	0	0	1	0	0	0	0	0
7156	14	1	1	0	0	0	0	0.111111	0	0	0	0.142857	3	0	0	2	2.25	1.75	3.8	4.25	0	0.222222	0.1875	0.111111	0.315789	1	0	1	0	0	0	0	0	0	0	0	0	0	0	0	0	0	0	0	0	0	0	0	0
7157	14	0	1	0	0	1	0	0	0	0	0	0.285714	3	0.142857	0	2.75	3.25	1.5	4.2	4.66667	0.571429	0.422141	0.25	0	0.315789	0	0	0	0	0	0	0	0	0	0	0	0	0	0	0	0	0	0	0	0	0	0	0	0
7158	14	1	1	0	0	0	1	0	0	0	0	0	0.75	0.571429	0	1	1.75	1	4.53333	4.91667	0.428571	0	0.4375	0	0.210526	0	0	0	0	0	0	0	0	0	0	0	0	0	0	0	0	0	0	0	0	0	0	0	0
7159	13	1	1	0	0	0	1	0	0.333333	0	0	0.571429	0.25	0.714286	0	1.25	2	2.25	4.06667	3.83333	0.428571	0.222222	0.42505	0.444444	0.526316	0	0	0	0	0	0	0	0	0	0	0	0	0	0	0	0	0	0	0	0	1	0	0	0
7160	14	1	1	1	0	0	1	0	0	0	0.5	0.714286	0.25	0.857143	0.5	1.25	3	2.75	2.86667	3	0.428571	0.222222	0.625	0.111111	0.473684	0	0	0	0	0	0	0	0	0	0	0	0	0	0	0	0	0	0	0	0	0	0	0	0
7161	15	0	1	1	0	0	1	0	0.666667	0.5	0.5	0.571429	1.75	0.285714	0	2	2.75	1.5	3.86667	4.58333	0.714286	0.777778	0.625	0.111111	0.473684	0	0	0	0	0	0	0	0	0	0	0	0	0	0	0	0	0	0	1	0	1	1	0	0
7162	14	1	1	0	0	0	1	0	0	0	0	0	0	0.571429	0	1	1.25	1	3.86667	3.66667	0.142857	0	0	0.111111	0.157895	0	0	0	0	0	0	0	0	0	0	0	0	0	0	0	0	0	0	0	0	0	0	0	0
7163	14	1	1	1	0	0	0	0.0555556	0	0	0.5	0	0	0.285714	0	2.25	3	1.25	3.6	3.41667	0.571429	0.555556	0.625	0.444444	0.684211	0	0	1	0	0	0	0	0	0	0	0	0	0	0	0	0	0	0	0	0	0	0	0	0
7164	14	1	1	0	0	0	0	0	0	0	0	0.142857	0	0.142857	0	1	1.75	1.25	3.8	4.25	0.142857	0	0.125	0.111111	0.263158	0	0	0	0	0	0	0	0	0	0	0	0	0	0	0	0	0	0	0	0	0	0	0	0
7165	14	0	1	1	0	0	0	0	0	0	0	0.142857	1	0.428571	0	1	1.25	1	3.93333	4.5	0.428571	0.111111	0.3125	0	0	0	0	0	0	0	0	0	0	0	0	0	0	0	0	0	0	0	0	0	0	0	0	0	0
7166	14	0	1	1	0	0	1	0	0	0	0	0	0.25	0.142857	0	1	1.25	1.25	3.70811	4.41667	0.428571	0.111111	0.25	0.111111	0.157895	0	0	0	0	0	0	0	0	0	0	0	0	0	0	0	0	0	0	0	0	0	0	0	0
7167	14	1	1	1	0	0	1	0.111111	0.333333	1	0	0.428571	0.75	0.142857	0	3.25	2.25	1.75	3.8	4.16667	0.285714	0.777778	0.25	0.111111	0.368421	1	0	1	0	0	0	0	0	0	0	0	0	0	0	0	0	0	0	0	0	1	1	1	0
7168	16	1	1	0	0	0	1	0.388889	0.333333	0.5	0	1.71429	1.5	1.42857	0	1.5	1.75	1.25	3.93333	2.91574	0.714286	0.666667	0.4375	0.444444	0.263158	1	1	1	1	1	0	1	1	0	0	0	0	0	0	0	0	0	0	0	0	1	1	0	0
7169	14	1	1	0	0	1	0	0.166667	0	0	0	0	2	0.428571	0	2.5	2.14643	3	3.46667	2.5	0.571429	0.444444	1	0	0.473684	0	0	0	0	1	0	1	0	0	0	1	0	0	0	0	0	0	0	0	0	0	0	0	0
7170	13	1	1	1	0	0	1	0.0555556	0	0	0	0.285714	0	0.714286	0	2.75	3.75	2.5	3.26667	2.75	0.571429	0.555556	0.4375	0.222222	0.263158	1	0	0	0	0	0	0	0	0	0	0	0	0	0	0	0	0	0	0	0	0	0	0	0
7171	15	1	1	0	0	0	1	0.0555556	0	0	0	0	1.75	0.428571	0	1.75	2.25	2.25	3.06667	3.08333	0.714286	0.222222	0.75	0	0.210526	0	0	1	0	0	0	0	0	0	0	0	0	0	0	0	0	0	0	0	0	0	0	0	0
7172	14	1	1	0	0	0	0	0	0	0	0	0.428571	0.75	1.14286	0.5	1	2.25	1.25	3.26667	4.08333	0.142857	0.333333	0.375	0.111111	0.631579	0	0	0	0	0	0	0	0	0	0	0	0	0	0	0	0	0	0	0	0	0	0	0	0
7173	14	1	1	0	1	0	1	0.111111	0	0	0	0	0.0087769	0	0	1.75	1.25	1.11431	4	3.5	0.571429	0.266521	0.125	0.222222	0.421053	0	0	0	0	0	0	1	0	1	0	0	0	0	0	0	0	0	0	0	0	0	0	0	0
7174	15	0	1	0	0	0	0	0	0	0	0	0	0.25	0.142857	0	1.25	1.5	1.25	3.66667	4.16667	0.142857	0.111111	0.125	0	0.421053	0	0	0	0	0	0	0	0	0	0	0	0	0	0	0	0	0	0	0	0	0	0	0	0
7175	14	0	1	1	0	0	1	0.111111	0.333333	0.5	0	0.142857	1.25	0.571429	0	1.5	2.75	1.25	3.73333	3	0.428571	0.222222	0.1875	0	0.210526	0	0	1	0	0	0	0	1	0	0	0	0	0	0	0	0	0	0	0	0	1	1	0	0
7176	14	1	1	1	0	1	0	0.0555556	0	0	1	0	0.25	0.571429	0	1.25	2.5	1.75	2.8	2.75	0.857143	0.777778	0.6875	0	0.157895	1	0	0	0	0	0	0	0	0	0	0	0	0	0	0	0	0	0	0	0	0	0	0	1
7177	14	1	1	1	0	0	0	0	0	0	0	0	1	0.285714	0	1	2	1.25	4.73176	4.33333	0	0.222222	0	0	0.0526316	0	0	0	0	0	0	0	0	0	0	0	0	0	0	0	0	0	0	0	0	0	0	0	0
7178	14	0	1	0	0	0	1	0.388889	0	0.5	0	1	0.25	1.57143	0	1.5	2	1	3.33333	4.08333	0.857143	1.11111	0.75	0.222222	0.842105	1	1	1	0	1	1	1	1	0	0	0	0	0	0	0	0	0	0	0	0	0	1	0	0
7179	13	1	1	0	0	0	1	0	0.333333	0	0	0	0	0	0	2.25	2.75	1.25	3.46667	4	0.285714	0.333333	0.5625	0.222222	0.684211	0	0	0	0	0	0	0	0	0	0	0	0	0	0	0	0	0	0	0	0	1	0	0	0
7180	14	1	1	1	0	1	0	0.0555556	0	0	0	0.571429	2.75	0.285714	0	2.25	2.25	2.75	3.2	3.83333	0.285714	0.555556	0.4375	0.0164344	0.157895	0	0	0	0	0	0	0	1	0	0	0	0	0	0	0	0	0	0	0	0	0	0	0	0
7182	13	0	1	1	0	0	0	0	0.333333	0	0	0.428571	0.25	0.714286	0	1.5	2.25	1	4.53333	4.41667	0	0	0	0	0.105263	0	0	0	0	0	0	0	0	0	0	0	0	0	0	0	0	0	0	0	0	1	0	0	0
7183	14	1	1	0	0	1	0	0.0555556	0	0	0.5	0.285714	0.25	1.71429	0	2	2.75	2	3.13333	3	0.857143	0.666667	0.5625	0	0.578947	1	0	0	0	0	0	0	0	0	0	0	0	0	0	0	0	0	0	0	0	0	0	0	0
7184	14	1	1	0	0	0	1	0	0	0	0	0.142857	0.5	0.142857	0	1	1	1.75	4.4	3.83333	0.142857	0.111111	0.3125	0.111111	0.526316	0	0	0	0	0	0	0	0	0	0	0	0	0	0	0	0	0	0	0	0	0	0	0	0
7185	15	0	1	0	0	1	0	0	0.333333	0	0.5	0.714286	0.75	1	0	1	2	1	3.2	3.5	0.285714	0.333333	0.5625	0	0.473684	0	0	0	0	0	0	0	0	0	0	0	0	0	0	0	0	0	0	0	0	1	0	0	0
7186	14	0	1	1	0	0	1	0.5	0.666667	1	1	1.14286	0.25	0.857143	0	1.5	2.25	1.25	3.2	4.25	0	0.555556	0.1875	0	0.105263	1	1	1	1	1	1	1	0	1	0	1	0	0	0	0	0	0	0	1	1	0	1	1	1
7187	15	1	1	0	0	0	0	0.0555556	0	0	0.5	0.285714	1.25	0.142857	0	2.75	3.5	2.25	1.93333	3.08333	1.28571	1	1.375	0.555556	1.21053	0	0	1	0	0	0	0	0	0	0	0	0	0	0	0	0	0	0	0	0	0	0	0	0
7188	14	1	1	1	0	0	0	0	0	0	0	0.142857	0.25	0.428571	0	1.5	1.5	1.75	3.73333	3	0.428571	0.222222	0.25	0.111111	0.421053	0	0	0	0	0	0	0	0	0	0	0	0	0	0	0	0	0	0	0	0	0	0	0	0
7189	15	1	1	0	0	0	1	0.277778	1	0.5	0	2	1.5	1.50879	1	3.25	2.75	2.5	4.06667	4.25	1	0.444444	0.375	0.222222	0.368421	0	0	1	0	1	1	1	1	0	0	0	0	0	0	0	0	0	0	1	1	1	1	0	0
7190	14	1	1	0	0	0	1	0.111111	0	0	0	0.285714	0.25	0.428571	0	1	1	1	3.6	3.33333	0.857143	0.666667	1.125	0.222222	0.526316	1	0	0	1	0	0	0	0	0	0	0	0	0	0	0	0	0	0	0	0	0	0	0	0
7191	14	0	1	0	0	0	1	0	0	0	0.5	0	1	0.285714	0	2.25	1.5	1.25	3.4	3.58333	0.285714	0.555556	0.3125	0	0.263158	0	0	0	0	0	0	0	0	0	0	0	0	0	0	0	0	0	0	0	0	0	0	0	1
7192	15	1	1	0	0	0	1	0	0.333333	0	0	0	1.5	0	0	1.25	1.25	1.75	2.33333	3.66667	0	0.222222	0.25	0.222222	0.263158	0	0	0	0	0	0	0	0	0	0	0	0	0	0	0	0	0	0	0	0	1	0	0	0
7193	14	1	1	0	0	1	0	0.166667	0.333333	0	0	2	2	1.42857	1.5	3.5	3.25	2	3.33333	2.91667	0.857143	0.777778	0.8125	0	0.631579	1	0	1	0	0	0	0	0	0	0	0	0	1	0	0	0	0	0	0	0	1	0	0	0
7194	14	1	1	0	0	1	0	0.0555556	0	0	0	0	3	0.142857	0	1.5	2.25	1.25	3.2	4	0.428571	0.222222	0.75	0.111111	0.421053	0	0	1	0	0	0	0	0	0	0	0	0	0	0	0	0	0	0	0	0	0	0	0	0
7195	15	0	1	1	0	0	1	0.722222	0.333333	0	0.5	0.142857	0.75	0.714286	0	2	2.5	2.5	3.6	4.41667	0.857143	0.888889	0.75	0	0.421053	1	1	1	0	0	0	1	1	1	1	1	1	1	0	1	1	0	1	0	0	1	0	0	1
7196	14	0	1	0	0	0	1	0.16776	0.525761	0	0.5	0.428571	2	0.571429	1	1	1.75	1.5	3.8	2.66667	0.285714	0.777778	0.5	0.333333	0.421053	0	0	1	0	0	0	1	0	0	0	1	0	0	0	0	0	0	0.0196815	1	0	0.577284	0	0	0
7197	14	0	1	1	0	0	0	0.0555556	0	0.5	0	0.571429	2.5	1.14286	0.5	1.5	1.75	1	4.2	3.25	0.571429	0.666667	0.875	0.333333	0.894737	1	0	0	0	0	0	0	0	0	0	0	0	0	0	0	0	0	0	0	0	0	1	0	0
7198	15	1	1	0	0	0	1	0	0	0	0	0	0	0.428571	0	1	1	1.25	3.86667	3.25	1.14286	0.555556	1.125	0	0.684211	0	0	0	0	0	0	0	0	0	0	0	0	0	0	0	0	0	0	0	0	0	0	0	0
7199	13	1	1	0	0	0	1	0.5	0	0.5	0.5	1.28571	1.5	1.57143	2.5	2.75	3.5	3.5	2.86667	3.16667	1.71429	0.888889	1.25	1	1.05263	0	1	1	0	1	0	0	0	1	0	1	0	1	1	1	1	0	0	0	0	0	1	0	1
7200	15	0	1	0	0	0	1	0	0	0	0	0.285714	3	0	0	1	2.25	1	3.73333	3.33333	0.571429	0.555556	0.75	0	0.368421	0	0	0	0	0	0	0	0	0	0	0	0	0	0	0	0	0	0	0	0	0	0	0	0
7201	14	1	1	0	0	0	1	0.111111	0.333333	0	0.5	0.285714	0.5	1.57143	1	2.25	3	2.25	3.8	3.66667	0.714286	0.222222	0.5	0.222222	0.473684	1	0	1	0	0	0	0	0	0	0	0	0	0	0	0	0	0	0	0	0	1	0	0	0
7202	14	0	1	1	0	0	0	0	0	0	0	0	0.25	0.428571	0	1	2.23922	1.5	3.33333	2.91667	0.142857	0	0.0625	0.222222	0.473684	0	0	0	0	0	0	0	0	0	0	0	0	0	0	0	0	0	0	0	0	0	0	0	0
7203	14	1	1	0	0	1	0	0.5	0	0	1	1.42857	1.25	1.14286	1.5	1.75	2	2	3.8	3.25	0.857143	0	0.875	0.555556	0.631579	1	0	1	0	0	0	0	0	1	1	1	1	0	0	1	1	0	1	0	0	0	0	0	1
7204	14	1	1	1	0	1	0	0	0	0	0	0.142857	1.5	0.142857	0	1.75	1.5	1	3.33333	3.58333	0	0	0.125	0.111111	0.105263	0	0	0	0	0	0	0	0	0	0	0	0	0	0	0	0	0	0	0	0	0	0	0	0
7205	15	1	1	0	0	0	1	0.116131	0.333333	0	0.5	0.428571	0	1	0	1.75	1.75	1.25	3.33333	4	0.699655	0.777778	0.5625	0.222222	0.526316	0	0	0	0	0	0	0	0	0	1	1	0.0903524	0	0	0	0	0	0	0	0	1	0	0	0
7206	13	0	1	1	0	1	0	0.277778	0.333333	0	0	0	3	0	0	2.5	3	2.75	3.33333	3.66667	0	0.555556	0.0625	0.111111	0.473684	1	1	1	0	1	0	0	0	0	0	1	0	0	0	0	0	0	0	0	0	1	0	0	0
7208	14	1	1	1	0	0	0	0	0	0	0	1.14286	0.75	1	0.5	2.25	2.25	2.5	4.33333	4.16667	0	0.444444	0.3125	0	0.368421	0	0	0	0	0	0	0	0	0	0	0	0	0	0	0	0	0	0	0	0	0	0	0	0
7209	13	0	1	0	0	1	0	0	0	0	0.5	0	0.75	0	0	1	1.25	1	3.13333	3.08333	0.142857	0.111111	0.25	0	0.157895	0	0	0	0	0	0	0	0	0	0	0	0	0	0	0	0	0	0	0	0	0	0	0	0
7210	14	1	1	0	0	1	0	0	0	0	0	0	1.5	0	0	1.25	2.25	1.5	3.2	2.83333	0.714286	0.444444	0.4375	0.222222	0.368421	0	0	0	0	0	0	0	0	0	0	0	0	0	0	0	0	0	0	0	0	0	0	0	0
7211	15	1	1	0	1	0	1	0.166667	0.666667	0.5	1	0.142857	2	0.571429	1	2	2.5	2.5	3.33333	1.83333	1.28571	1.22222	1.0625	0.111111	0.578947	0	0	1	1	0	0	1	0	0	0	0	0	0	0	0	0	0	0	1	0	1	1	0	1
7213	15	1	1	0	0	0	0	0.611111	0.333333	1	0.5	0.142857	1.5	0	0	2	1.5	1.75	3.33333	2.58333	0.285714	0.333333	0.75	0.111111	0.631579	1	1	1	1	1	1	1	0	1	0	1	0	0	0	0	1	0	1	0	0	1	1	1	1
7214	15	1	1	0	0	0	1	0.277778	0	0.5	0	0.428571	2.25	0.714286	0	1.75	2.5	1.5	2.86667	2.05309	0.142857	0.333333	0.25	0.222222	0.439625	1	1	1	1	0	0	0	0	0	0	1	0	0	0	0	0	0	0	0	0	0	1	0	0
7215	14	0	1	0	0	0	1	0.0555556	0.666667	0	0	0.428571	2.25	0.857143	0	1.25	2	1.25	3.26667	3.5	0	0.222222	0.375	0	0.368421	1	0	0	0	0	0	0	0	0	0	0	0	0	0	0	0	0	0	1	0	1	0	0	0
7216	14	0	1	1	0	0	1	0.0555556	0.333333	0	0	0.428571	1	0.285714	0	2	2	1.75	4.26667	3.33333	0.571429	1.11111	0.538998	0.222222	0.420569	1	0	0	0	0	0	0	0	0	0	0	0	0	0	0	0	0	0	0	0	1	0	0	0
7217	13	1	1	0	0	0	1	0	0	0	0	0.142857	0	0	0	2	1.75	1.5	3.4	2.75	0	0.333333	0.5625	0.222222	0.578947	0	0	0	0	0	0	0	0	0	0	0	0	0	0	0	0	0	0	0	0	0	0	0	0
7218	15	1	1	0	0	0	1	0.0555556	0.333333	0	0.5	0.285714	2.5	0.142857	0.5	2.25	2	2.75	3	2.5	0.714286	0.222222	0.1875	0.333333	0.263158	0	0	0	0	1	0	0	0	0	0	0	0	0	0	0	0	0	0	0	0	1	0	0	0
7219	14	1	1	0	0	0	0	0	0	0	0	0	1.5	1	1.5	1.75	1.25	1.5	3.4	3.33333	0.428571	0.777778	0.5625	0	0.631579	0	0	0	0	0	0	0	0	0	0	0	0	0	0	0	0	0	0	0	0	0	0	0	0
7220	15	1	1	1	0	0	1	0.166667	0.666667	0	0	0.142857	0.503075	0.857143	0	1.5	2	2.5	4.46667	4.25	0.142857	0.666667	0.5	0.111111	0.473684	1	0	1	0	1	0	0	0	0	0	0	0	0	0	0	0	0	0	1	0	1	0	0	0
7221	15	1	1	0	0	0	1	0.0555556	1	0.5	0.5	0.142857	0	0.285714	0	1.25	3	2	3.53333	3.58333	0.571429	0.888889	0.3125	0.111111	0.210526	1	0	0	0	0	0	0	0	0	0	0	0	0	0	0	0	0	0	1	1	1	1	0	0
7222	14	1	1	0	0	0	0	0.111111	0.333333	0	0	0.285714	1	0.857143	0.5	1	1.5	2	3	4.25	1.14286	0.555556	0.625	0	0.684211	1	0	0	0	0	0	0	0	0	0	1	0	0	0	0	0	0	0	1	0	0	0	0	0
7223	12	0	1	0	0	0	1	0	0	0	0	0	1	0.285714	0	1	1.5	1.25	4.33333	2.83333	0.285714	0.555556	0.125	0	0.157895	0	0	0	0	0	0	0	0	0	0	0	0	0	0	0	0	0	0	0	0	0	0	0	0
7224	13	0	1	0	0	1	0	0.277778	0.333333	0.5	0	1.57143	2.25	1.42857	1	1.75	2.5	3	4	3.58333	0.714286	0.555556	0.875	0.111111	0.578947	1	1	1	1	0	0	1	0	0	0	0	0	0	0	0	0	0	0	1	0	0	1	0	0
7225	15	0	1	1	0	0	1	0.333333	0	0.5	0.5	0.714286	2	0.714286	0	1.5	1.75	1.25	3.46667	3.5	0.857143	0.333333	0.6875	0	0.421053	1	1	1	1	0	0	1	1	0	0	0	0	0	0	0	0	0	0	0	0	0	1	0	0
7226	14	1	1	0	0	1	0	0	0.666667	0.5	0	0	2	0	0	1.75	2.25	1.75	3.8	3.33333	0.571429	0.222222	0.25	0.222222	0.368421	0	0	0	0	0	0	0	0	0	0	0	0	0	0	0	0	0	0	1	1	0	1	0	0
7227	15	0	1	1	0	0	1	0	0.333333	0	0	0.142857	2.25	1	1	2.25	2.25	1.25	3.73333	3.66667	0.428571	0.333333	0.8125	0.222222	0.631579	0	0	0	0	0	0	0	0	0	0	0	0	0	0	0	0	0	0	0	0	1	0	0	0
7228	14	1	1	0	0	0	1	0.111111	0	0	0	0	1	0.142857	0	1	1	1	4.13333	3.91667	0.571429	0.777778	0.5	0	0.263158	1	0	1	0	0	0	0	0	0	0	0	0	0	0	0	0	0	0	0	0	0	0	0	0
7229	14	1	1	1	0	0	1	0	0	0	0	0	0.25	0.142857	0	1.25	1.75	1.25	4.13333	4.58333	0.428571	0.222222	0.5625	0	0.421053	0	0	0	0	0	0	0	0	0	0	0	0	0	0	0	0	0	0	0	0	0	0	0	0
7230	14	1	1	0	0	0	1	0.111111	0.333333	0	0	0.285714	1.16311	0.571429	0	2.75	3.75	1.5	4.06667	3.66667	0.428571	0.497911	0.3125	0.111111	0.368421	0	0	1	0	0	0	1	0	0	0	0	0	0	0	0	0	0	0	1	0	0	0	0	0
7231	14	1	1	0	0	0	1	0.166667	0	0.5	0	0	0.5	0.142857	0	1.75	3	3.5	3.46667	3.75	0.428571	0.444444	0.75	0.111111	0.473684	0	0	0	0	0	0	1	1	1	0	0	0	0	0	0	0	0	0	0	0	0	1	0	0
7232	14	0	1	0	0	0	1	0.111111	0	0.5	0	0	0.75	0.428571	0	1	2	1	3.33333	3.33333	0.428571	0.444444	0.3125	0	0.421053	0	0	1	1	0	0	0	0	0	0	0	0	0	0	0	0	0	0	0	0	0	1	0	0
7233	14	1	1	0	0	0	1	0	0.333333	0	0	0	1.5	0.142857	0	2	3.5	2	4.33333	4.5	0.428571	0.555556	0.3125	0.111111	0.473684	0	0	0	0	0	0	0	0	0	0	0	0	0	0	0	0	0	0	0	0	1	0	0	0
7234	15	1	1	1	0	0	1	0.277778	0	0.5	0.5	1.14286	2	1.14286	1	2.25	2.75	2.5	3.4	3.16667	1	0.777778	0.8125	0.777778	0.789474	0	0	1	0	0	0	1	0	0	0	0	0	1	0	0	1	0	1	0	0	0	1	0	1
7235	15	1	1	1	0	0	1	0	0	0	0	0.714286	1.5	0.714286	2	1	2.25	1.75	2.92052	2.5	1	0.555556	0.75	0.222222	0.789474	0	0	0	0	0	0	0	0	0	0	0	0	0	0	0	0	0	0	0	0	0	0	0	0
7236	14	1	1	0	0	0	1	0.111111	0.333333	0.5	0	0.571429	0	0.714286	0	2.02438	2.75	2	4	3.83333	0.285714	0.777778	0.1875	0	0.105263	1	0	1	0	0	0	0	0	0	0	0	0	0	0	0	0	0	0	0	0	1	1	0	0
7238	15	0	1	0	0	0	1	0.111111	0.151542	0	0.5	0.285714	0.25	0.428571	0	1.5	2.25	2.25	2.86667	3.75	0.142857	0.52668	0.1875	0	0.263158	0	0	1	1	0	0	0	0	0	0	0	0	0	0	0	0	0	0	0	0	0.454626	0	0	0
7239	15	0	1	1	0	0	1	0.166667	0	0	0.5	0.142857	1.25	0.714286	0	1.5	2	2.5	3.06667	4	0.571429	0.666667	1.1875	0.444444	1.05263	1	1	0	0	0	0	0	0	0	0	0	0	1	0	0	0	0	0	0	0	0	0	0	1
7240	14	1	1	0	0	1	0	0.111111	0.666667	0	0	0.285714	2	0.857143	1.5	1.5	2	2.25	4.2	4.08333	0.142857	0.666667	0.125	0	0.315789	1	0	0	0	0	0	0	1	0	0	0	0	0	0	0	0	0	0	1	0	1	0	0	0
7241	14	0	1	0	0	0	1	0.166667	0	0	0.5	0.285714	0.5	0.142857	0	2	3.25	2	2.98559	2.83333	0.857143	0.444444	1.0625	0	0.526316	1	1	1	0	0	0	0	0	0	0	0	0	0	0	0	0	0	0	0	0	0	0	0	0
7242	15	1	1	0	0	0	1	0.444444	0.666667	0.5	0.5	0.428571	3	0.428571	0	1.75	2.25	1.75	3.66667	4.33333	0.285714	0.333333	0.3125	0.111111	0.421053	1	1	1	1	1	0	1	1	0	0	0	0	1	0	0	0	0	0	1	1	0	1	0	0
7243	15	1	1	0	0	1	0	0.333333	0	1	0	0.285714	1	0.183381	0	1	1.75	1.5	3.73333	4	0.285714	0	0.0625	0.222222	0.315789	1	0	1	1	1	1	1	0	0	0	0	0	0	0	0	0	0	0	0	0	0	1	1	0
7244	14	1	1	1	0	0	1	0.0555556	0	1	1	0.142857	0.25	0.428571	0	1.5	2.25	1.5	4	2.75	0.428571	0.222222	0.5	0.222222	0.315789	0	0	0	0	0	0	1	0	0	0	0	0	0	0	0	0	0	0	0	0	0	1	1	1
7245	14	1	1	0	0	0	1	0.0555556	0.333333	0	0	0	0.25	0.571429	0	2.25	2.25	1.25	3.53333	3	0.428571	0.111111	0.25	0.222222	0.315789	0	0	0	0	0	0	0	1	0	0	0	0	0	0	0	0	0	0	0	0	1	0	0	0
7246	14	1	1	0	0	0	1	0.222222	0	0	0.5	0	0	0.571429	0	1.25	3	1.25	3.2	3.08333	0.428571	0.444444	0.75	0.444444	0.736842	0	0	1	1	0	0	1	1	0	0	0	0	0	0	0	0	0	0	0	0	0	0	0	0
7247	15	0	1	0	0	0	1	0.111111	0.333333	0	0	0.857143	1.5	1.28571	0.5	1	2.25	1.25	3.6	4.58333	0.714286	0.333333	0.75	0	0.315789	0	0	1	0	0	0	0	0	0	1	0	0	0	0	0	0	0	0	0	0	1	0	0	0
7248	14	0	1	0	0	0	1	0.166667	0	0	0	0.142857	1	0.142857	0	1	1.75	1	3.66667	3.41667	0.714286	0.222222	0.3125	0.111111	0.0526316	0	0	1	1	0	0	1	0	0	0	0	0	0	0	0	0	0	0	0	0	0	0	0	0
7249	15	1	1	0	0	1	0	0.0555556	0	0	0	0.285714	0	0.285714	0	2.25	3.12285	3	3.73333	2.58333	0.571429	0.222222	0.4375	0	0.473684	0	0	0	0	0	0	0	1	0	0	0	0	0	0	0	0	0	0	0	0	0	0	0	0
7250	14	0	1	0	0	0	1	0.111111	0	0.5	0	0.285714	1.5	0.857143	0	1.5	2.25	1.25	3.26667	3.25	1	0.444444	0.875	0.111111	0.315789	1	1	0	0	0	0	0	0	0	0	0	0	0	0	0	0	0	0	0	0	0	1	0	0
7251	14	1	1	0	0	0	0	0.0555556	0.333333	0	1	0.714286	0.25	0.857143	0	1.25	2	1.25	2.86667	3.25	0.571429	0.666667	0.4375	0.222222	0.736842	1	0	0	0	0	0	0	0	0	0	0	0	0	0	0	0	0	0	1	0	0	0	0	1
7252	14	0	1	0	0	0	1	0.333333	0	0	0	0.428571	1.25	0.714286	0	1	2.25	1.5	3.8	4.08333	0.428571	0.666667	0.375	0.111111	0.789474	1	1	1	1	1	0	1	0	0	0	0	0	0	0	0	0	0	0	0	0	0	0	0	0
7253	15	0	1	0	0	0	1	0	0	0	0	0	0.25	0.285714	0	2	2.5	2.25	3.6	3.33333	0.571429	0.666667	0.9375	0.333333	0.684211	0	0	0	0	0	0	0	0	0	0	0	0	0	0	0	0	0	0	0	0	0	0	0	0
7254	14	0	1	1	0	0	1	0.5	0.666667	0	0.5	0.428571	0.75	0.571429	0	1.5	1.75	1.5	3.26667	4.5	0.142857	0.333333	0.125	0	0.157895	1	1	0	1	1	1	1	1	0	1	1	0	0	0	0	0	0	0	1	0	1	0	0	1
7255	15	1	1	0	1	0	1	0	0.333333	0	0	1.14286	0.75	0.428571	0.5	2.5	3	3.75	3	3.16667	1.28571	0.333333	1.125	0.222222	0.263158	0	0	0	0	0	0	0	0	0	0	0	0	0	0	0	0	0	0	1	0	0	0	0	0
7256	15	0	1	1	0	0	0	0.0555556	0	0	0	0	3	0	0	1	1.25	1	2.2	3.33333	1	1.33333	0.9375	0.222222	0.473684	0	0	0	0	0	0	0	1	0	0	0	0	0	0	0	0	0	0	0	0	0	0	0	0
7257	14	0	1	0	0	0	0	0	0.333333	0	0	0	0.25	0	0	2.5	4.5	3	3.86667	4.25	0	0.524583	0.1875	0	0.0526316	0	0	0	0	0	0	0	0	0	0	0	0	0	0	0	0	0	0	0	0	1	0	0	0
7258	14	1	1	0	0	0	1	0	0.666667	0	0.5	0.285714	0.5	1	0.5	3.5	4.25	3.25	2.8	2.25	0.428571	0.666667	0.5	0	1	0	0	0	0	0	0	0	0	0	0	0	0	0	0	0	0	0	0	1	0	1	0	0	0
7260	15	0	1	0	0	0	1	0.166667	0	0	0	0.714286	0.361576	0.714286	0	2	2.5	1.75	3.66667	3.33333	0.428571	0.111111	0.4375	0	0.267268	1	0	1	1	0	0	0	0	0	0	0	0	0	0	0	0	0	0	0	0	0	0	0	0
7261	14	1	1	1	0	0	1	0.333333	0.333333	0.5	0	0	0.75	0.285714	0	2	4.25	2	2.86667	2.41667	0.428571	0	0.3125	0.333333	0.263158	0	0	0	0	0	0	0	1	0	1	1	1	0	0	1	0	0	1	1	0	0	1	0	0
7262	15	1	1	0	0	0	0	0	0	0	0	0	0.25	0.285714	0	1.75	1.25	1.5	3.66667	3.75	0	0	0.5	0	0.157895	0	0	0	0	0	0	0	0	0	0	0	0	0	0	0	0	0	0	0	0	0	0	0	0
7263	14	0	1	0	0	0	1	0	0	0	0	0.714286	1	0.571429	0	1	2.25	1.75	3.06667	4.25	0.714286	0.444444	0.75	0.222222	0.842105	0	0	0	0	0	0	0	0	0	0	0	0	0	0	0	0	0	0	0	0	0	0	0	0
8001	16	1	5	1	0	0	1	0	0	0	0	0.285714	1.5	0.428571	1	1.75	2.2231	1.25	3.13333	3.16667	0.428571	1.22222	0.625	0.111111	0.315789	0	0	0	0	0	0	0	0	0	0	0	0	0	0	0	0	0	0	0	0	0	0	0	0
8002	16	1	5	0	0	0	1	0.117756	0.0504946	0	0	0	0.25	0.571429	0	1.25	2.25	1.25	2.93333	3.0556	0.714286	0.888889	0.875	0.222222	0.315789	0	0	0	0	0	0	0	0	0	0	0	0	1	1	0	0	0	0.119614	0	0	0.151484	0	0	0
8003	15	1	5	0	0	0	0	0	0	0	0	0	0.25	0.285714	0	2	2.5	2	4.86667	4.66667	0.142857	0.111111	0.25	0	0.263158	0	0	0	0	0	0	0	0	0	0	0	0	0	0	0	0	0	0	0	0	0	0	0	0
8004	16	0	5	1	0	1	0	0.0555556	0	0	0.5	0.285714	0	0.714286	0	3	3.5	2.5	3.33333	5	0.571429	0.222222	0.5625	0.222222	0.526316	1	0	0	0	0	0	0	0	0	0	0	0	0	0	0	0	0	0	0	0	0	0	0	1
8005	16	1	5	1	0	0	1	0.222222	0.333333	0.5	0.5	1.28571	1.5	1.42857	1.5	2	2.75	2	3.46667	3.33333	0.714286	0.555556	0.625	0.333333	0.263158	1	0	1	0	1	0	1	0	0	0	0	0	0	0	0	0	0	0	1	0	0	1	0	0
8006	14	1	5	0	0	0	0	0.111111	0.333333	0	0.5	0	0.75	0.857143	0.5	3.25	2.75	2	3.4	3	0.285714	0.222222	0.0625	0	0.105263	1	0	1	0	0	0	0	0	0	0	0	0	0	0	0	0	0	0	0	0	1	0	0	0
8007	16	1	5	0	0	0	0	0.388889	0.666667	0.5	0.5	0.714286	2	0.428571	0.5	2	1.75	2.25	2.66667	2.91667	0.857143	0.555556	0.8125	1	0.526316	1	1	1	1	1	0	1	0	0	0	0	0	0	0	0	1	0	0	1	0	1	1	0	1
8008	15	1	5	0	0	0	0	0	0	0	0	0.714286	2.5	0.428571	1	1.75	1.75	2	4.13333	3.75	0.428571	0.111111	0.125	0.111111	0.315789	0	0	0	0	0	0	0	0	0	0	0	0	0	0	0	0	0	0	0	0	0	0	0	0
8009	16	1	5	0	0	0	1	0.111111	0.666667	0	0.5	0.857143	2	1.14286	1	2.25	1.75	2.5	3.33333	3.08333	0	0.222222	0.0625	0	0.263158	0	0	1	0	0	0	1	0	0	0	0	0	0	0	0	0	0	0	1	0	1	0	0	1
8010	17	1	5	1	0	0	0	0.166667	0	0	1	0.428571	1.5	1.14286	1	1.5	2	1.25	3.33333	2.83333	0.428571	0.333333	0.375	0.111111	0.0526316	1	0	0	0	0	0	0	1	0	1	0	0	0	0	0	0	0	0	0	0	0	0	0	1
8011	16	1	5	0	0	1	0	0.166667	0.333333	0.5	0.5	1.85714	2.5	1.28571	1	1.5	1	2.25	3.93333	4	0.571429	0.777778	0.4375	0.222222	0.315789	1	1	1	0	0	0	0	0	0	0	0	0	0	0	0	0	0	0	0	0	1	1	0	0
8012	16	1	5	0	0	1	0	0.555556	0.666667	0.5	1	0.714286	1	1.14286	0	1	1.5	1	3.86667	3.5	0.142857	0.111111	0.125	0	0.210526	1	1	1	1	1	0	1	0	1	1	1	0	1	0	0	0	0	0	1	0	1	1	0	1
8013	16	1	5	0	0	0	1	0	0.333333	0	0	0	1.5	0.48908	0.5	1.75	2	1	4	3.08333	0.714286	0	0.5	0	0.263158	0	0	0	0	0	0	0	0	0	0	0	0	0	0	0	0	0	0	0	0	1	0	0	0
8014	16	0	5	0	1	0	0	0	0	0	0	0	0.75	0	0	1	1	1	4.5032	4.0839	0	0	0.0625	0	0	0	0	0	0	0	0	0	0	0	0	0	0	0	0	0	0	0	0	0	0	0	0	0	0
8015	17	0	5	1	0	0	1	0	0.333333	0	0	0.285714	2	0.285714	0.5	1.25	1.75	2.25	4.46667	4.41667	0.428571	0.111111	0.3125	0	0.315789	0	0	0	0	0	0	0	0	0	0	0	0	0	0	0	0	0	0	0	0	1	0	0	0
8016	17	1	5	1	0	0	0	0	0	0	0	0.285714	0	0.571429	0	2	3	2.5	2.8321	2.66667	0.714286	0.111111	0.6875	0.888889	0.947368	0	0	0	0	0	0	0	0	0	0	0	0	0	0	0	0	0	0	0	0	0	0	0	0
8017	16	1	5	0	0	0	1	0.111111	0	0	0	0.571429	0.25	0.857143	0.5	1.61386	1.75	1.25	4.26667	4.08333	0.428571	0	0.3125	0.111111	0.263158	1	1	0	0	0	0	0	0	0	0	0	0	0	0	0	0	0	0	0	0	0	0	0	0
8018	16	0	5	1	0	0	1	0	0.666667	0	0.5	0.285714	0.25	0.428571	0	1.5	3.5	1.25	3.4	2.41667	1	1.22222	0.75	0.555556	0.736842	0	0	0	0	0	0	0	0	0	0	0	0	0	0	0	0	0	0	1	0	1	0	0	0
8019	15	0	5	0	0	1	0	0.0555556	0	0	0	0	1	0.285714	0	1.75	2	2	3.06667	3.5	0.142857	0	0	0.111111	0.368421	1	0	0	0	0	0	0	0	0	0	0	0	0	0	0	0	0	0	0	0	0	0	0	0
8020	15	0	5	0	0	1	0	0	0	0	0	0	1.5	0.285714	0	1.25	3.5	1.75	3.4	2.5	0.571429	0.555556	0.625	0	0.157895	0	0	0	0	0	0	0	0	0	0	0	0	0	0	0	0	0	0	0	0	0	0	0	0
8021	17	1	5	0	0	1	0	0	0	0	0.5	0.714286	0.5	1.28571	0	1	1.75	1	2.86667	3.25	0.285714	0.222222	0.125	0	0.0526316	0	0	0	0	0	0	0	0	0	0	0	0	0	0	0	0	0	0	0	0	0	0	0	1
8022	17	0	5	1	0	0	1	0	0	0	0	0.428571	2	0.142857	0	1	2.25	1.5	2.93333	4.16667	0.142857	0.333333	0.1875	0	0.105263	0	0	0	0	0	0	0	0	0	0	0	0	0	0	0	0	0	0	0	0	0	0	0	0
8023	17	0	5	1	0	0	0	0.0555556	0	0	0	0.285714	1.25	0	0	2.5	2.5	2.25	2.8	3.75	0.142857	0.444444	0.3125	0	0.736842	1	0	0	0	0	0	0	0	0	0	0	0	0	0	0	0	0	0	0	0	0	0	0	0
8024	15	0	5	0	0	1	0	0	0	0	0	0	1.25	0.571429	0.5	1.25	2	1.5	3.4	3.41667	0.142857	0.444444	0.25	0	0.263158	0	0	0	0	0	0	0	0	0	0	0	0	0	0	0	0	0	0	0	0	0	0	0	0
8025	16	0	5	1	0	0	0	0.0555556	0	0.5	0.5	0.714286	1	0.428571	0	2.75	2.5	2	3.86667	4.41667	0.857143	0.888889	0.625	0.111111	0.526316	1	0	0	0	0	0	0	0	0	0	0	0	0	0	0	0	0	0	0	0	0	1	0	1
8026	16	1	5	1	0	0	0	0	0	0	0	0	0	0	0	1	1.25	1	4	4.41667	0.428571	0.333333	0.1875	0	0.210526	0	0	0	0	0	0	0	0	0	0	0	0	0	0	0	0	0	0	0	0	0	0	0	0
8027	16	0	5	1	0	0	0	0	0	0	0	0.285714	2	0.714286	0	1.5	2.5	1.75	3.43236	3.75	0.428571	0.111111	0.375	0	0.315789	0	0	0	0	0	0	0	0	0	0	0	0	0	0	0	0	0	0	0	0	0	0	0	0
8028	16	0	5	0	0	0	0	0	0	0	0.5	0.142857	0.75	0.428571	0	1	1.75	1	3.33333	4.08333	0.571429	0.333333	0.3125	0	0.157895	0	0	0	0	0	0	0	0	0	0	0	0	0	0	0	0	0	0	0	0	0	0	0	0
8029	16	0	5	0	0	1	0	0	0.666667	0	0	0	0.75	0.285714	0	1	2	1.5	3.53333	3.75	0.285714	0.444444	0	0.111111	0.210526	0	0	0	0	0	0	0	0	0	0	0	0	0	0	0	0	0	0	1	1	0	0	0	0
8030	17	0	5	0	0	0	1	0.222222	0.666667	0.5	0.5	1.57143	2.75	1.14286	1.5	3.25	1.75	2.75	3.26667	2.5	0.857143	0.666667	1.25	0.111111	0.842105	1	0	1	1	0	0	1	0	0	0	0	0	0	0	0	0	0	0	1	0	1	1	0	1
8031	16	0	5	1	0	0	1	0.166667	0.666667	0.5	0.5	1.28571	1	1.14286	1	2.5	2.75	2.25	3.2	3.08333	0.714286	1.11111	0.75	0.111111	0.473684	0	0	0	0	0	0	1	1	0	0	1	0	0	0	0	0	0	0	1	0	1	1	0	0
8033	16	0	5	1	0	1	0	0.111111	0.666667	1	0	1	1.5	0.857143	1	2.75	3.25	2.5	3.2	3.58333	0.142857	0.555556	0.1875	0.333333	0.421053	0	0	0	0	0	0	0	1	0	1	0	0	0	0	0	0	0	0	1	0	1	1	1	0
8034	17	1	5	1	0	0	1	0.111111	0.399108	0	0	0.857143	1.25	1.14286	0	1.25	2	1.75	3.33333	3.58333	0.428571	0.333333	0.1875	0.111111	0.315789	0	0	0	0	1	0	0	0	0	0	0	0	0	0	0	0	0	1	1	0	0.197323	0	0	0
8035	17	1	5	0	0	0	1	0	0.333333	0.5	0	0	1.75	1.42857	0	1	1	1.25	4.73333	4.75	0.571429	0.444444	0.4375	0.111111	0.473684	0	0	0	0	0	0	0	0	0	0	0	0	0	0	0	0	0	0	0	0	1	1	0	0
8036	16	0	5	1	0	1	0	0.0555556	0	1	0	0.142857	0.75	0.714286	0	1.5	1.75	1.25	3.8	4.58333	0	0.111111	0	0	0	1	0	0	0	0	0	0	0	0	0	0	0	0	0	0	0	0	0	0	0	0	1	1	0
8037	17	1	5	0	0	0	1	0.333333	0.333333	0	0	0.142857	1.75	0.285714	0	1	1	1	4	4.16667	1	0.777778	0.6875	0	0.368421	1	0	1	1	1	0	1	0	0	0	1	0	0	0	0	0	0	0	0	0	1	0	0	0
8038	16	1	5	0	0	0	1	0	0	0	1	1	2	1	1	2	3.25	2.5	3.13333	3.16667	0.428571	0.666667	0.5625	0.222222	0.631579	0	0	0	0	0	0	0	0	0	0	0	0	0	0	0	0	0	0	0	0	0	0	0	1
8039	16	1	5	0	0	0	1	0	0	0	0	0	0.75	0	0	1	2	1	3.66667	3	0	0	0	0	0	0	0	0	0	0	0	0	0	0	0	0	0	0	0	0	0	0	0	0	0	0	0	0	0
8040	16	1	5	0	0	0	1	0.0555556	0	0	0	0.571429	0	0.857143	0	2	2	1.75	2.93333	3.41667	1	1.11111	1.1875	0.111111	0.443225	1	0	0	0	0	0	0	0	0	0	0	0	0	0	0	0	0	0	0	0	0	0	0	0
8041	16	1	5	0	0	0	0	0.0555556	0.333333	0	0	0.285714	1	1	0	2.5	4	2.75	3.73333	3	0.428571	0.333333	0.25	0	0.157895	0	0	0	0	0	0	0	0	0	1	0	0	0	0	0	0	0	0	1	0	0	0	0	0
8042	15	0	5	1	0	0	1	0	0	0	0	0.714286	1.75	1.28571	0	2.75	2.75	1.75	3.8	2.75	1.57143	1.87132	1.625	0.111111	0.578947	0	0	0	0	0	0	0	0	0	0	0	0	0	0	0	0	0	0	0	0	0	0	0	0
8043	16	1	5	1	0	0	1	0.0555556	0.333333	0	0	0.142857	0.25	0.142857	0	1.5	1.5	1.25	3.8	4.08333	1	0.333333	0.75	0.111111	0.526316	0	0	1	0	0	0	0	0	0	0	0	0	0	0	0	0	0	0	0	0	1	0	0	0
8045	16	0	5	1	0	0	0	0.0555556	0	0	0	0.571429	0	0.857143	0	1.25	2	1.5	4.33333	3.08333	0.285714	0.555556	0.5	0	0.210526	1	0	0	0	0	0	0	0	0	0	0	0	0	0	0	0	0	0	0	0	0	0	0	0
8046	16	0	5	0	0	0	1	0	0	0	0	0.142857	3	0	0	1.25	2.5	1.25	3.46667	3.41667	0.857143	0.333333	0.75	0	0.210526	0	0	0	0	0	0	0	0	0	0	0	0	0	0	0	0	0	0	0	0	0	0	0	0
8047	16	1	5	1	0	0	0	0	0	0	0	0.285714	0	0.285714	0	2.25	3.5	2.25	4.53333	4.16667	0.571429	0.777778	0.25	0.333333	0.684211	0	0	0	0	0	0	0	0	0	0	0	0	0	0	0	0	0	0	0	0	0	0	0	0
8048	16	1	5	0	0	0	0	0	0	0	0	0	0	0	0	1	1.25	1	3.66667	3.16667	0.428571	0	0.5	0.333333	0.368421	0	0	0	0	0	0	0	0	0	0	0	0	0	0	0	0	0	0	0	0	0	0	0	0
8049	16	1	5	0	0	0	1	0.166667	1	1	0	0.714286	0.75	1.42857	0	2	3.25	1.5	4	3.91667	0.142857	0	0	0.222222	0.421053	0	0	1	0	0	0	1	1	0	0	0	0	0	0	0	0	0	0	1	1	1	1	1	0
8050	17	0	5	0	0	0	1	0.333333	0.666667	0.5	1	0	3	0	0	1.75	2	2.75	3.2	3	0.142857	0.397035	0.1875	0.111111	0.263158	0	0	0	0	0	0	0	1	0	1	1	1	0	0	1	0	0	1	1	0	1	1	0	1
8051	16	1	5	0	0	0	0	0	0	0	0	0.428571	1	0.714286	0	1.25	1.75	1.75	3.26667	3.91667	0.571429	0.27039	0.125	0	0.263158	0	0	0	0	0	0	0	0	0	0	0	0	0	0	0	0	0	0	0	0	0	0	0	0
8052	17	1	5	0	0	0	1	0.277778	1	0.5	0	0.285714	0.5	0.857143	0.5	2	3	1	3.8	4.16667	0.571429	0.660548	0.375	0	0.421053	0	0	1	1	0	0	1	1	0	0	1	0	0	0	0	0	0	0	1	1	1	1	0	0
8053	15	1	5	0	0	0	0	0	0	0	1	0.428571	0	0.142857	0	1.5	3.25	2.5	3.4	3.66667	0.571429	0.222222	0.625	0.111111	0.578947	0	0	0	0	0	0	0	0	0	0	0	0	0	0	0	0	0	0	0	0	0	0	0	1
8054	15	0	5	0	0	0	1	0.277778	0	0	0.5	1	1.75	1	0.5	1.25	2.25	2	2.73333	2.83333	0.857143	0.555556	0.8125	0.333333	0.315789	0	0	0	0	0	0	0	1	0	1	1	1	0	0	1	0	0	0	0	0	0	0	0	0
8055	17	0	5	0	0	0	1	0.555556	0.666667	0	1	0.428571	2	1.28571	0	2.25	1.75	1.25	3.66667	3.25	1.28571	1	0.8125	0.111111	0.631579	1	0	1	1	1	0	1	1	1	1	1	0	0	0	1	0	0	0	1	0	1	0	0	1
8056	17	1	5	0	0	1	0	0.111111	0.333333	0	0	0.428571	1.25	0.857143	0.5	2.25	2.75	2.75	3.46667	3.58333	0.714286	0.555556	0.625	0.111111	0.684211	0	0	1	1	0	0	0	0	0	0	0	0	0	0	0	0	0	0	0	0	1	0	0	0
8056	17	1	5	1	0	0	0	0	0	0	0	0.714286	0.25	1	0	1.75	2.75	1.25	2.73333	3.41667	0.857143	0.555556	1.0625	0	0.631579	0	0	0	0	0	0	0	0	0	0	0	0	0	0	0	0	0	0	0	0	0	0	0	0
8057	18	0	5	1	0	0	1	0.0555556	0.333333	0	0.5	0.428571	0	0.428571	0	1	1.75	1.25	4.2	3.41667	0.428571	0.222222	0.625	0.111111	0.263158	0	0	0	0	0	0	0	1	0	0	0	0	0	0	0	0	0	0	0	0	1	0	0	0
8058	17	1	5	0	0	1	0	0	0	0	0	0	2.5	0.714286	0	1	2.25	1.5	3.46667	3.25	0.571429	0.666667	0.5625	0	0.263158	0	0	0	0	0	0	0	0	0	0	0	0	0	0	0	0	0	0	0	0	0	0	0	0
8059	17	0	5	0	0	0	1	0.0555556	0	0	0	0.428571	0.25	0.571429	0	2	2	1.25	3.8	4.08333	0.714286	1	0.4375	0	0.421053	1	0	0	0	0	0	0	0	0	0	0	0	0	0	0	0	0	0	0	0	0	0	0	0
8060	17	1	5	1	0	1	0	0.0555556	0	0	0	0	1.25	0.285714	0	1	1.5	1	3.33333	4.5	0.142857	0.111111	0.0625	0.222222	0.315789	0	0	0	0	0	0	0	1	0	0	0	0	0	0	0	0	0	0	0	0	0	0	0	0
8061	17	1	5	0	1	0	0	0.166667	0.333333	0	0.5	0.285714	1.5	1.14286	0	2.5	3	3.25	3.8	3.66667	0.285714	0.222222	0.25	0.111111	0.263158	0	0	0	0	0	0	0	1	0	0	0	0	1	1	0	0	0	0	0	0	1	0	0	0
8062	17	1	5	0	0	0	1	0.0555556	0.666667	0	0	0.142857	1.75	0.142857	0	2.75	2	1.25	3.2	3.08333	0.857143	0.444444	1.1875	0	0.736842	1	0	0	0	0	0	0	0	0	0	0	0	0	0	0	0	0	0	1	0	1	0	0	0
8063	17	1	5	1	0	0	1	0.5	1	0.5	0.5	2.14286	0.5	1.57143	1.5	2.25	3.5	2.75	2.93333	3.5	1.71429	1.11111	1.8125	0.444444	0.947368	1	1	1	1	1	0	1	1	0	1	1	0	0	0	0	0	0	0	1	1	1	1	0	1
8064	17	0	5	0	0	0	0	0.388889	0.333333	0	1	0.428571	2	0.428571	1	1.75	1.75	2	2.67595	3.08333	1.14286	0.777778	0.6875	1.11111	0.894737	1	1	1	1	1	0	1	0	0	1	0	0	0	0	0	0	0	0	0	0	1	0	0	1
8065	17	1	5	0	0	0	1	0.666667	0.666667	0.5	0.5	1.14286	2.5	1	0	2.75	3.25	3.25	3.06667	2.91667	1.28571	0.991763	1.25	0.222222	0.263158	1	1	0	1	1	1	1	0	0	0	0	1	1	1	0	1	1	1	1	1	0	1	0	0
8066	18	1	5	0	0	0	1	0.333333	0	0	0.5	0.571429	2.25	0.571429	1	2.25	2.5	2.5	3.33333	2.83333	1.28571	0.666667	0.625	0.888889	0.526316	0	0	0	0	0	0	0	1	0	1	1	1	0	0	1	0	0	1	0	0	0	0	0	1
8067	17	0	5	0	0	0	1	0.0555556	0.333333	0	0.5	0.714286	1	0.285714	0	1.25	1.75	1.25	3.13333	3.33333	1.85714	0.444444	1.25	0	0.631579	0	0	1	0	0	0	0	0	0	0	0	0	0	0	0	0	0	0	0	0	1	0	0	1
8068	17	1	5	0	0	0	1	0.444444	1	0.5	0.5	0.571429	1.5	1.57143	1	2.5	2.5	2.25	3.13333	3.33333	1.28571	1.11111	1	1.33333	0.894737	1	1	1	1	1	0	1	1	0	0	0	1	0	0	0	0	0	0	1	1	1	1	0	1
8069	17	0	5	1	0	0	1	0.388889	0.333333	0	1	0.571429	1.5	1.14286	0	1	1.75	1.25	2.93333	2.58333	0.857143	0.888889	1.125	0.222222	0.684211	1	0	0	0	0	0	0	1	0	1	1	1	0	0	1	0	0	1	0	0	1	0	0	1
8071	17	1	5	0	0	0	0	0.0555556	0	0	0	0.428571	0.5	0.285714	0	2.5	2.5	1.25	2.73333	2.83333	1	0.444444	1	0.222222	0.684211	0	0	0	0	0	0	0	1	0	0	0	0	0	0	0	0	0	0	0	0	0	0	0	0
8072	17	1	5	0	0	0	1	0	0	0	0	0	0	0	0	1	1.25	1	3.6	4.08333	0.285714	0	0.0625	0	0.157895	0	0	0	0	0	0	0	0	0	0	0	0	0	0	0	0	0	0	0	0	0	0	0	0
8073	17	1	5	0	0	0	1	0	0.0762451	0	0	0.571429	2.5	1	0	1	2.5	1	4.13333	4	0.142857	0.555556	0.3125	0.666667	0.368421	0	0	0	0	0	0	0	0	0	0	0	0	0	0	0	0	0	0	0	0	0.228735	0	0	0
8074	17	0	5	1	0	1	0	0	0	0	0.5	2.28571	2.25	2.42857	1.5	2.25	3.5	3	3.33333	2.83333	1.42857	1.11111	1.25	1.11111	1.36842	0	0	0	0	0	0	0	0	0	0	0	0	0	0	0	0	0	0	0	0	0	0	0	1
8076	17	0	5	0	0	0	1	0	0	0	0	0.142857	0.75	0.142857	0	1	1.75	1.25	3.53333	3.66667	0.428571	0	0.625	0	0.368421	0	0	0	0	0	0	0	0	0	0	0	0	0	0	0	0	0	0	0	0	0	0	0	0
8077	17	1	5	0	0	0	0	0	0	0	0.5	0.714286	0.75	0.857143	0	1.25	1.75	1.5	3.6	3.75	0	0	0.0625	0	0.0526316	0	0	0	0	0	0	0	0	0	0	0	0	0	0	0	0	0	0	0	0	0	0	0	1
8078	17	1	5	1	0	0	1	0	0.333333	0	0	0.285714	1.25	0.714286	0	2.25	2.25	1.75	2.93333	2.83333	0.857143	0.222222	0.6875	0	0.368421	0	0	0	0	0	0	0	0	0	0	0	0	0	0	0	0	0	0	0	0	1	0	0	0
8079	17	1	5	0	0	0	1	0.111111	0	0	0	0.428571	3	0	0	1.5	1.5	1	3	2.91667	0.285714	0.555556	0.5625	0	0.578947	0	0	0	0	0	0	0	1	0	1	0	0	0	0	0	0	0	0	0	0	0	0	0	0
8080	18	1	5	0	0	1	0	0.111111	0	0	0	0.113598	1.5	0.857143	0	2	2	2	4.8	4.58333	0	0.222222	0.0625	0	0.105263	0	0	0	0	0	0	0	1	0	1	0	0	0	0	0	0	0	0	0	0	0	0	0	0
8081	18	1	5	0	0	0	1	0.62145	1	0.5	0.5	0.960678	1.25	1.28571	1	3.25	3.25	3.5	3.24702	2.65195	0	0	0.0625	0.157481	0.263158	1	1	1	1	1	0	1	0	1	0	0.186105	1	1	0	0	1	1	0	1	1	1	1	0	0
8082	18	0	5	0	0	0	0	0.555556	1	0.5	0.5	1.28571	1.25	1.42857	2	3	2.91332	3.5	2.87559	2.75	1.28571	1	0.875	1.11111	0.947368	1	0	1	1	1	0	1	0	1	0	1	1	1	0	0	1	0	0	1	1	1	1	0	1
8083	18	0	5	1	0	0	1	0.333333	0.333333	0	1	1.21921	1.75	0.428571	0	2.25	2.75	2.25	3.33333	4.66667	0.714286	1.37899	0.8125	0	0.526316	1	1	1	1	1	0	1	0	0	0	0	0	0	0	0	0	0	0	0	0	1	0	0	1
8084	18	0	5	1	0	1	0	0.388889	0.666667	0	0	1	1.82994	1	0.5	1.25	2.25	3	2.6	2.16667	0.857143	0.222222	0.5	0.222222	0.315789	0	1	1	1	0	0	1	1	1	0	0	1	0	0	0	0	0	0	1	0	1	0	0	0
8085	17	1	5	1	0	1	0	0.0555556	0	0	0.5	1.14286	2	1.14286	0	1.5	3	1	3.2	3.16667	0.571429	0.222222	1	0.111111	0.473684	0	0	0	0	0	0	0	1	0	0	0	0	0	0	0	0	0	0	0	0	0	0	0	0
8087	18	1	5	0	0	0	1	0	0	0	0	0	0	0	0	2	2.5	2	3.86667	3.5	1	0.666667	0.6875	0.222222	0.526316	0	0	0	0	0	0	0	0	0	0	0	0	0	0	0	0	0	0	0	0	0	0	0	0
8089	17	1	5	0	0	0	0	0.0555556	0	0	0.5	0.142857	1.75	0.571429	0	1	2	1	2.73333	2.25	0.714286	0.507527	0.375	0	0.263158	1	0	0	0	0	0	0	0	0	0	0	0	0	0	0	0	0	0	0	0	0	0	0	0
8090	16	1	5	0	0	0	0	0	0.333333	0	0.5	0	0.75	0.164921	0	1.25	1.25	1.5	2.02261	3.91667	0.285714	0.387192	0.3125	0	0.263158	0	0	0	0	0	0	0	0	0	0	0	0	0	0	0	0	0	0	0	0	1	0	0	0
8091	18	1	5	0	0	1	0	0	0	0	0	0	0.5	0.285714	0	1.25	2.75	1.75	4.53333	4.33333	0	0	0	0	0.0526316	0	0	0	0	0	0	0	0	0	0	0	0	0	0	0	0	0	0	0	0	0	0	0	0
8092	18	0	5	0	0	0	1	0.333333	0.333333	0	0	0.714286	2	0.714286	0	1.5	2	2.5	3.2	3.16667	0.857143	0.333333	0.6875	0	0.210526	0	0	1	1	1	1	1	1	0	0	0	0	0	0	0	0	0	0	0	0	1	0	0	0
8093	17	0	5	1	0	0	0	0	0.333333	0	0.5	0.285714	2.75	1	1.5	1.75	2.75	1.75	4.13333	4.33333	0.714286	1.22222	0.8125	0.222222	0.842105	0	0	0	0	0	0	0	0	0	0	0	0	0	0	0	0	0	0	1	0	0	0	0	0
8094	18	0	5	1	0	0	0	0.444444	0	0	0	0	0	0	0	1	3.25	3	3.26667	2.91667	1.14286	1.33333	1.25	0	0.736842	1	1	1	0	0	0	0	1	0	1	1	1	0	0	1	0	0	0	0	0	0	0	0	0
8095	17	0	5	0	0	0	0	0.0555556	0.103838	0	0	0	0	0	0	1	1	1	3.66667	3.25	0.428571	0	0.5625	0.111111	0.368421	1	0	0	0	0	0	0	0	0	0	0	0	0	0	0	0	0	0	0	0	0.311513	0	0	0
8096	17	0	5	0	1	1	0	0.444444	0.666667	1	0	1.85714	0	1.85714	1	1.25	2.25	1.25	3.46667	3.75	0.857143	0.222222	1.1875	0	0.894737	0	1	1	1	0	0	1	0	1	0	0	1	0	0	1	1	0	0	1	0	1	1	1	0
8097	17	0	5	0	0	0	1	0.222222	0	0	0	0	1	0	0	1	1.75	2	2.53333	3.25	0.142857	0.222222	0.375	0	0.105263	0	0	0	0	0	0	0	1	0	1	0	1	1	0	0	0	0	0	0	0	0	0	0	0
8098	13	0	5	1	0	1	0	0	0	1	1	2.57143	3	2.28571	3	2	2.5	2.75	2.86667	3.83333	1.28571	1.22222	1.375	0.111111	0.315789	0	0	0	0	0	0	0	0	0	0	0	0	0	0	0	0	0	0	0	0	0	1	1	1
8099	16	1	5	0	0	0	0	0	0	0	0	0.428571	0.25	0.571429	0	3	4	3.5	3.4	1.91667	1.28571	0.701392	1	0.222222	0.736842	0	0	0	0	0	0	0	0	0	0	0	0	0	0	0	0	0	0	0	0	0	0	0	0
8100	16	1	5	1	0	1	0	0.333333	0	0	0	0	1.5	0	0	3	3.25	4	3.06667	1.91667	0.857143	1.11111	1.3125	0.555556	1.05263	0	0	0	0	0	0	0	1	0	1	1	1	0	0	1	0	0	1	0	0	0	0	0	0
8101	15	0	5	0	0	0	0	0	0.333333	0	0	0.428571	1.75	1	0	2.5	3	2.75	2.66667	2.83333	0.571429	0.666667	0.75	0.444444	0.947368	0	0	0	0	0	0	0	0	0	0	0	0	0	0	0	0	0	0	0	0	1	0	0	0
8102	16	0	5	1	0	0	1	0.222222	1	0.5	1	1.42857	2.5	1.14286	1.5	1.5	2.5	1	2.46667	2.41667	1.14286	1.11111	0.75	0.111111	0.578947	1	0	1	0	0	0	1	0	0	0	1	0	0	0	0	0	0	0	1	1	1	1	0	1
8103	16	0	5	0	0	0	1	0	0.333333	0	0	0	1	0	0	1.25	1.25	1	3.6	3.91667	0.285714	0.777778	0.6875	0.222222	0.631579	0	0	0	0	0	0	0	0	0	0	0	0	0	0	0	0	0	0	0	0	1	0	0	0
8104	15	0	5	0	0	0	0	0	0	0	0	0.571429	2.75	1.57143	0	2	2.25	2.25	3.13333	3.16667	0.285714	0.333333	0.1875	0.333333	0.368421	0	0	0	0	0	0	0	0	0	0	0	0	0	0	0	0	0	0	0	0	0	0	0	0
8105	16	0	5	1	0	0	1	0.222222	0.666667	0.5	1	1.14286	1	0.857143	0	1.75	2	1.75	3.8	3.33333	0.686247	0.555556	0.371075	0.000245389	0.0393849	1	0	1	0	0	0	1	0	0	0	1	0	0	0	0	0	0	0	1	0	1	1	0	1
8106	17	1	5	0	0	0	1	0	0	0	0	0.142857	1.5	0.285714	0	2.25	3.2614	2.83578	4.33591	2.58333	0	0	0.25	0	0.315789	0	0	0	0	0	0	0	0	0	0	0	0	0	0	0	0	0	0	0	0	0	0	0	0
8107	17	0	5	0	0	0	0	0.222222	0.333333	0	0.5	0.142857	0.221749	0.285714	0.5	1.5	1.25	1	3.13333	4	0.428571	0.555556	0.8125	0.222222	0.684211	1	0	1	0	0	0	0	1	0	1	0	0	0	0	0	0	0	0	0	0	1	0	0	0
8108	15	1	5	0	0	1	0	0	0	0	0	0	0.25	0	0	1	1.25	1	4.73333	4.58333	0.142857	0.111111	0.125	0	0	0	0	0	0	0	0	0	0	0	0	0	0	0	0	0	0	0	0	0	0	0	0	0	0
8109	17	1	5	0	0	0	1	0.277778	0.333333	0.5	1	0.142857	0.227318	0.714286	0	1.75	2.5	2.5	3.53333	3.58333	0.714286	0.777778	0.9375	0.222222	0.631579	1	0	1	1	1	0	0	1	0	0	0	0	0	0	0	0	0	0	0	0	1	1	0	1
8110	16	0	5	1	0	0	0	0	0	0	0	0.285714	0	0.571429	0	1.75	2	2	3.26667	4.5	0.285714	0.222222	0.75	0	0.315789	0	0	0	0	0	0	0	0	0	0	0	0	0	0	0	0	0	0	0	0	0	0	0	0
8111	16	0	5	0	0	0	0	0	0	0	0	0	0	0.142857	0	1.25	2.5	1.25	4.2	4.33333	0.285714	0.555556	0.5	0	0.0526316	0	0	0	0	0	0	0	0	0	0	0	0	0	0	0	0	0	0	0	0	0	0	0	0
8112	17	1	5	1	0	0	1	0.111111	0.666667	0.5	0.5	0.714286	1.5	1.28571	1.34537	1	2.25	1.5	3	3.16667	0.142857	0.222222	0.25	0	0.105263	0	0	0	0	0	0	1	0	0	0	0	0	0	0	0	0	0	1	1	1	0	1	0	0
8113	15	1	5	0	0	1	0	0	0	0	0.5	0	1.25	0	0	1.25	1.75	1.25	4.2	3.58333	0.285714	0.444444	0.0625	0	0.105263	0	0	0	0	0	0	0	0	0	0	0	0	0	0	0	0	0	0	0	0	0	0	0	1
8114	17	0	5	0	0	0	1	0	0	0	0	0.285714	0.75	0.714286	0	1.75	2	1	3	3.33333	1.14286	0.222222	0.875	0.111111	0.368421	0	0	0	0	0	0	0	0	0	0	0	0	0	0	0	0	0	0	0	0	0	0	0	0
8115	16	0	5	0	0	0	1	0.444444	0.333333	1	1	0.714286	0	0.714286	0	1.75	1.5	1	4.33333	4.5	0.571429	1	0.9375	0	0.421053	1	0	1	1	0	0	0	1	0	1	1	0	1	1	0	0	0	0	0	0	1	1	1	1
8116	16	0	5	1	0	0	0	0	0	0	0	0.285714	0	0.571429	0.5	1.75	2	1.25	2.6	3.08333	0.571429	0.137344	0.1875	0	0.210526	0	0	0	0	0	0	0	0	0	0	0	0	0	0	0	0	0	0	0	0	0	0	0	0
8117	17	0	5	1	0	0	0	0.000187347	0	0	0	0	1.5	0.428571	0	1.75	2.25	2.25	3.53333	3.16667	1.42857	0.777778	0.5	0.111111	0.263158	0	0	0	0	0	0	0	0	0	0	0	0	0	0	0.00337224	0	0	0	0	0	0	0	0	0
8118	17	1	5	1	0	1	0	0	0	0	0	0.142857	0.75	0.285714	0	1.25	1.5	1.25	3.4	4.08333	0.285714	0.555556	0.125	0.111111	0.315789	0	0	0	0	0	0	0	0	0	0	0	0	0	0	0	0	0	0	0	0	0	0	0	0
8119	16	1	5	0	0	1	0	0.0555556	0	0	0	0.142857	0	0.142857	0	1	2.25	1	4.06667	4.5	0.714286	0.222222	0.375	0.222222	0.894737	0	0	1	0	0	0	0	0	0	0	0	0	0	0	0	0	0	0	0	0	0	0	0	0
8120	16	1	5	0	0	0	1	0.333333	0.333333	0.5	0	0.571429	0.25	0.428571	1	2.25	2.25	2	4.13333	2.91667	0.857143	0.444444	0.5625	0.222222	0.684211	1	1	1	0	0	0	1	1	0	0	1	0	0	0	0	0	0	0	0	0	1	1	0	0
8121	17	1	5	1	0	0	1	0	0	0	0	0.142857	0.75	0	0.5	1	1.5	1.25	4.66667	4.41667	0	0	0	0	0	0	0	0	0	0	0	0	0	0	0	0	0	0	0	0	0	0	0	0	0	0	0	0	0
8122	15	1	5	0	0	0	1	0.111111	0	1	0.5	1.71429	1.25	1.85714	2	3.25	4	2.75	3.6	2.75	0.714286	0.777778	1.3125	0.333333	1.10526	1	0	1	0	0	0	0	0	0	0	0	0	0	0	0	0	0	0	0	0	0	1	1	1
8123	16	1	5	0	0	1	0	0	0	0	0	0	2	0	0	1	1	1	3.8	3.33333	0.142857	0.444444	0.25	0	0.157895	0	0	0	0	0	0	0	0	0	0	0	0	0	0	0	0	0	0	0	0	0	0	0	0
8124	16	1	5	0	0	0	1	0.222222	0	0	0	0	0.75	0.428571	0	1.25	2	1.25	4.53333	3	0.714286	0.222222	0.3125	0	0.157895	1	0	1	1	0	0	1	0	0	0	0	0	0	0	0	0	0	0	0	0	0	0	0	0
8125	16	1	5	1	0	0	1	0.111111	0.333333	0	0	0.428571	0	0.571429	0	1.5	3.5	2.01363	3.8	3.41667	0.714286	0.222222	0.875	0.111111	0.526316	0	0	1	0	0	0	0	1	0	0	0	0	0	0	0	0	0	0	0	0	1	0	0	0
8126	16	1	5	0	1	1	0	0.111111	0	0	0.5	0.285714	0.25	1.14286	0	4.75	4	2.75	3.6	3.5	0.285714	0.222222	0	0	0.0526316	1	0	1	0	0	0	0	0	0	0	0	0	0	0	0	0	0	0	0	0	0	0	0	1
8127	17	0	5	0	0	1	0	0	0.0762451	0	0	0	0.75	0	0	1.5	2.25	1.75	3.66667	3.41667	0.857143	0.222222	0.5	0	0.473684	0	0	0	0	0	0	0	0	0	0	0	0	0	0	0	0	0	0	0	0	0.228735	0	0	0
8128	16	0	5	1	0	0	1	0.666667	0.666667	0.5	0.5	1	2	1.14286	1	2.5	2.75	2.75	3.06667	2.83333	0.714286	0.777778	0.75	0.111111	0.473684	1	1	1	1	1	0	1	0	1	1	1	1	1	0	0	1	0	0	1	0	1	1	0	1
8129	18	0	5	1	0	0	0	0.0555556	0	0	0	0.714286	0.75	1	0.5	1.75	4.5	2	3.66667	3.41667	0.714286	0.555556	0.8125	0	0.473684	0	0	0	0	0	0	0	0	0	0	1	0	0	0	0	0	0	0	0	0	0	0	0	0
8130	16	0	5	0	0	0	0	0.0555556	0	0	0	0	0	0	0	1.5	2	1	3.13333	2.83333	0.142857	0	0.125	0	0.105263	0	0	1	0	0	0	0	0	0	0	0	0	0	0	0	0	0	0	0	0	0	0	0	0
8131	17	1	5	0	0	0	1	0.111111	0	0	0.5	0.285714	0.75	0.428571	0	1.75	2	2	3.33333	3.5	0.285714	0.111111	0.5	0.111111	0.263158	0	0	1	0	1	0	0	0	0	0	0	0	0	0	0	0	0	0	0	0	0	0	0	1
8132	16	0	5	0	0	1	0	0.222222	0.333333	0	1	0.285714	0.25	0.285714	0	1.25	2.5	1.5	3.53333	3.33333	0.714286	0.555556	0.5	0	0.421053	1	1	1	0	0	0	1	0	0	0	0	0	0	0	0	0	0	0	0	0	1	0	0	1
8133	17	0	5	0	0	0	1	0.277778	0.333333	0.5	0	0.857143	1.25	0.714286	0.5	1	1.5	1.25	3.06667	3.66667	0.428571	0.111111	0.375	0	0.578947	0	0	1	0	1	0	1	1	1	0	0	0	0	0	0	0	0	0	1	0	0	1	0	0
8135	16	1	5	1	0	0	1	0.111111	0	0	0	0.142857	0	0	0	1	2.25	1	3.8	2.83333	1.14286	0.222222	0.6875	0	0.526316	0	0	1	0	0	0	0	1	0	0	0	0	0	0	0	0	0	0	0	0	0	0	0	0
8136	16	0	5	1	0	0	1	0.333333	0	0.5	0.5	0.428571	1.75	0.428571	0	2	2	1.25	3.61237	4.02277	0.571429	0.444444	0.3125	0	0.105263	0	0	1	1	0	0	1	0	1	1	0	0	1	0	0	0	0	0	0	0	0	1	0	0
8137	16	0	5	0	0	0	1	0.111111	0	0	0	0.285714	0.25	0.714286	0	1	1.5	1.25	4.06667	4.41667	0.714286	0.333333	0.625	0	0.263158	0	1	1	0	0	0	0	0	0	0	0	0	0	0	0	0	0	0	0	0	0	0	0	0
8138	15	1	5	0	0	0	0	0	0.333333	0	0.5	0.142857	0.25	0.428571	0	1	1.5	1	3.46667	4.66667	0.285714	0.111111	0.6875	0	0.526316	0	0	0	0	0	0	0	0	0	0	0	0	0	0	0	0	0	0	1	0	0	0	0	0
8139	17	0	5	1	0	0	1	0.555556	1	1	0.5	2	1.25	2.57143	1	2.25	2	3.25	3	3.08419	0.857143	0.777778	1.3125	0.111111	0.315789	1	1	1	1	1	1	1	1	0	1	1	0	0	0	0	0	0	0	1	1	1	1	1	1
8140	16	1	5	0	0	1	0	0	0	0	0	0.142857	0	1	0	1	1.5	1.5	3.66667	3.58333	0.428571	0.111111	0.875	0.222222	0.210526	0	0	0	0	0	0	0	0	0	0	0	0	0	0	0	0	0	0	0	0	0	0	0	0
8141	16	1	5	0	0	0	1	0	0.333333	0	0	0.142857	0	0.285714	0	1.75	1.75	1.25	4.26667	4.58333	0.285714	0.333333	0.125	0.222222	0.315789	0	0	0	0	0	0	0	0	0	0	0	0	0	0	0	0	0	0	0	0	1	0	0	0
8142	16	1	5	0	0	0	0	0	0	0	0	0.285714	0	0.571429	0	1	2.25	1.25	4.46667	4.66667	0.571429	0.111111	0.4375	0.111111	0.315789	0	0	0	0	0	0	0	0	0	0	0	0	0	0	0	0	0	0	0	0	0	0	0	0
8143	16	1	5	0	0	1	0	0	0	0	0	0	1.5	0	0	1.25	2.25	1	2.86667	3.16667	1	0.777778	0.75	0.111111	0.315789	0	0	0	0	0	0	0	0	0	0	0	0	0	0	0	0	0	0	0	0	0	0	0	0
8144	18	1	5	0	0	0	1	0.333333	0.666667	0.5	1	0.857143	1	1	1	2	2.25	2	4.06667	3.25	0.714286	0.777778	0.875	0.333333	0.894737	1	0	1	1	0	0	1	1	0	0	1	0	0	0	0	0	0	0	1	0	1	1	0	1
8145	16	1	5	1	0	0	0	0.222222	0.333333	0	0.5	0.285714	2.5	0.285714	0	1.5	1.25	1	3.13333	4	0.428571	0.666667	0.8125	0.222222	0.684211	1	0	1	0	0	0	0	1	0	1	0	0	0	0	0	0	0	0	0	0	1	0	0	0
8146	16	1	5	1	0	0	1	0.0555556	0.151875	0.5	0	0.142857	0.25	0.285714	0	2	2.75	3.25	3.53333	2.83333	1	0.777778	0.625	0.222222	0.736842	0	0	0	1	0	0	0	0	0	0	0	0	0	0	0	0	0	0	0	0	0.455626	1	0	0
8147	16	1	5	0	0	1	0	0	0	0	0	0	0.75	0.571429	0	1	3	1.5	2.80749	2.41667	0.428571	0.888889	0.75	0.444444	0.789474	0	0	0	0	0	0	0	0	0	0	0	0	0	0	0	0	0	0	0	0	0	0	0	0
8148	16	1	5	0	0	0	1	0.277778	0.333333	0	0.5	0.714286	1.25	0.285714	0.5	3.5	4	1.75	3.93333	3.5	1	0.444444	0.8125	0.444444	0.631579	0	0	1	1	0	0	1	1	1	0	0	0	0	0	0	0	0	0	0	0	1	0	0	1
8149	16	1	5	0	0	0	0	0	0	0	0	0.285714	1	0.571429	0	1.25	1.20694	2.25	4.2	3.5	0.285714	0.183882	0.75	0.111111	0.473684	0	0	0	0	0	0	0	0	0	0	0	0	0	0	0	0	0	0	0	0	0	0	0	0
8150	16	1	5	0	0	0	0	0	0.333333	0	0.5	0	1.5	0	0	1.25	2.75	2.5	3.33333	3.08333	0.857143	1	0.875	0.222222	0.894737	0	0	0	0	0	0	0	0	0	0	0	0	0	0	0	0	0	0	1	0	0	0	0	1
8151	16	1	5	0	0	0	0	0	0	0	0.5	0.142857	1.5	0.857143	0	1.5	3.25	3	3.46667	3.41667	0.428571	0.711093	0.5625	0.222222	0.684211	0	0	0	0	0	0	0	0	0	0	0	0	0	0	0	0	0	0	0	0	0	0	0	1
8152	16	1	5	0	1	0	0	0.111111	0	0	0	0.285714	1	1	0	2.25	3	1.25	3.73333	3.08333	1	0.444444	0.375	0.111111	0.210526	0	0	0	0	0	0	0	1	0	1	0	0	0	0	0	0	0	0	0	0	0	0	0	0
8153	17	0	5	0	0	1	0	0	0.333333	0	0	0	1.75	0.571429	0	2.75	3.75	4	3.06667	2.08333	0.857143	0.555556	0.375	0.111111	0.526316	0	0	0	0	0	0	0	0	0	0	0	0	0	0	0	0	0	0	0	0	1	0	0	0
8154	16	1	5	0	1	0	1	0.388889	0	0.5	0	0.285714	0	0.428571	0	4	5	4	3.66667	3.08333	0.142857	0.222222	0.330512	0.333333	0.631579	1	1	1	1	1	1	1	0	0	0	0	0	0	0	0	0	0	0	0	0	0	1	0	0
8155	16	1	5	0	0	0	0	0	0	0	0	0	0	0.142857	0	1	2	1	2.2	2.25	1	0.111111	0.75	0.111111	0.684211	0	0	0	0	0	0	0	0	0	0	0	0	0	0	0	0	0	0	0	0	0	0	0	0
8156	17	0	5	0	0	0	1	0	0	0	0	0	2.25	0	0	1	1.25	1.25	3	4	0.428571	0.222222	0.515565	0	0.315789	0	0	0	0	0	0	0	0	0	0	0	0	0	0	0	0	0	0	0	0	0	0	0	0
8157	16	1	5	0	1	0	1	0.0555556	0	0	0	0	0.75	0	0	1	1	1	4.53333	3.41667	0.142857	0	0	0.555556	0.421053	1	0	0	0	0	0	0	0	0	0	0	0	0	0	0	0	0	0	0	0	0	0	0	0
8158	18	0	5	0	0	0	1	0.0555556	0.333333	0	0	0.142857	0.75	0	0	1.5	1.5	1	3.2	3.58333	0.428571	0.333333	0.875	0.111111	0.684211	0	0	0	0	1	0	0	0	0	0	0	0	0	0	0	0	0	0	0	0	1	0	0	0
8160	17	1	5	0	0	0	1	0.166667	0.333333	0	1	0.460323	1.5	0.428571	0	2.25	2.5	1.25	3.66667	2.83333	1.28571	0.111111	0.8125	0.666667	0.578947	1	0	0	0	0	0	0	0	0	1	0	0	1	0	0	0	0	0	0	0	1	0	0	1
8161	15	0	5	0	0	0	0	0	0	0	0	0.428571	1	0.184714	1.5	1	1.5	1	3.33333	3.16667	0.142857	0.351928	0.1875	0	0.0526316	0	0	0	0	0	0	0	0	0	0	0	0	0	0	0	0	0	0	0	0	0	0	0	0
8162	16	0	5	1	0	0	1	0	0.333333	0	0	0.142857	1.25	0.428571	0	1.00163	2	1	3.33333	3.83333	0.285714	0.333333	0.3125	0.111111	0.263158	0	0	0	0	0	0	0	0	0	0	0	0	0	0	0	0	0	0	0	0	1	0	0	0
8163	16	1	5	0	0	0	0	0.111111	0	0	0	0	1	0	0	1.25	2.25	2.25	3.2	1.66667	1.28571	0.222222	1.5625	0.111111	1.26316	1	1	0	0	0	0	0	0	0	0	0	0	0	0	0	0	0	0	0	0	0	0	0	0
8164	16	0	5	1	0	0	0	0	0	0	0	0.142857	1.5	0.571429	0.5	1.5	2.09088	2	2.8	2.75	0.571429	1.44444	0.6875	0.111111	0.578947	0	0	0	0	0	0	0	0	0	0	0	0	0	0	0	0	0	0	0	0	0	0	0	0
8165	15	0	5	0	0	0	0	0	0	0	0	0	1	0.285714	0	1.75	2.75	1.5	3.6	4.16667	0.857143	0.888889	1.125	0.111111	0.578947	0	0	0	0	0	0	0	0	0	0	0	0	0	0	0	0	0	0	0	0	0	0	0	0
8166	16	0	5	1	0	0	1	0.0555556	0.333333	0.5	0.5	0.571429	1	0.857143	0	1	1.75	1.75	3.26667	3.08333	0.857143	0.444444	0.875	0	0.368421	0	0	0	1	0	0	0	0	0	0	0	0	0	0	0	0	0	0	0	0	1	1	0	0
8168	17	1	5	0	0	0	1	0	0	0	0.5	0	1	0.285714	0	1.5	2.25	1.5	3.03342	3.58333	0.142857	0	0.125	0	0.105263	0	0	0	0	0	0	0	0	0	0	0	0	0	0	0	0	0	0	0	0	0	0	0	0
8169	16	1	5	1	0	0	0	0	0	0	0.5	0.142857	2.5	0	0	1.75	2.25	2.75	3.06667	2.25	1.14286	1.33333	0.875	0.222222	0.526316	0	0	0	0	0	0	0	0	0	0	0	0	0	0	0	0	0	0	0	0	0	0	0	0
8170	16	1	5	1	0	0	0	0.0555556	0	0	0	0	0.75	0.142857	0	1	2.25	1.25	4.73333	3.83333	0.428571	0.333333	0.5625	0.111111	0.684211	0	0	0	0	0	0	0	1	0	0	0	0	0	0	0	0	0	0	0	0	0	0	0	0
8171	16	0	5	0	0	0	0	0	0	0	0	0.285714	0.75	0.285714	0	3.75	4.5	2.25	2.6	2.83333	0.571429	0.111111	0.8125	0.333333	0.894737	0	0	0	0	0	0	0	0	0	0	0	0	0	0	0	0	0	0	0	0	0	0	0	0
8172	17	1	5	1	0	1	0	0.333333	0.333333	0	1	0.571429	1.5	0.142857	0	2	2	1	3.73333	2.83333	0	0	0.125	0.111111	0.210526	0	0	0	0	0	0	0	1	0	1	1	1	0	0	1	0	0	1	0	0	1	0	0	1
8173	16	1	5	0	0	0	1	0	0	0	0	0	1	0.285714	0	1.75	2.75	1.5	4.4	4.41667	0.714286	0.333333	0.0625	0	0.263158	0	0	0	0	0	0	0	0	0	0	0	0	0	0	0	0	0	0	0	0	0	0	0	0
8174	16	0	5	1	0	0	1	0.388889	0	0.5	1	0.714286	2	0.714286	2	3.25	2.75	3.25	3.33333	4.75	0.571429	1.11111	1.1875	0.222222	1.42105	0	0	1	1	1	1	1	0	1	0	0	0	0	0	0	1	0	0	0	0	0	1	0	1
8175	16	1	5	0	0	1	0	0.0555556	0.333333	0	0	0.285714	1.25	0	1	1.25	2	1.25	3.4	4.25	0.714286	0.333333	0.75	0.111111	0.421053	1	0	0	0	0	0	0	0	0	0	0	0	0	0	0	0	0	0	0	0	1	0	0	0
8176	16	0	5	0	0	0	1	0	0.333333	0	1	0.428571	0.75	0.428571	0	1	2.25	1.75	4	3	0.714286	0.444444	0.5	0	0.473684	0	0	0	0	0	0	0	0	0	0	0	0	0	0	0	0	0	0	0	0	1	0	0	1
8177	15	1	5	1	0	0	0	0	0	0	0	0.285714	0.75	0.571429	0	1.5	2	1.5	3.06667	4	1	0.777778	0.8125	0.333333	0.684211	0	0	0	0	0	0	0	0	0	0	0	0	0	0	0	0	0	0	0	0	0	0	0	0
8178	17	0	5	1	0	0	0	0.444444	0.211863	0	0.5	0	0.5	0.428571	0	1.5	2	1.5	3.06667	4	1	0.777778	0.8125	0.333333	0.684211	1	1	1	1	1	0	0	1	1	0	1	0	0	0	0	0	0	0	0	0	0.635589	0	0	0
8179	16	0	5	1	0	1	0	0	0.333333	0	0.5	0	1	0.428571	0	1.25	2	1	3.4	4.16667	0.714286	0.444444	0.75	0.111111	0.421053	0	0	0	0	0	0	0	0	0	0	0	0	0	0	0	0	0	0	0	0	1	0	0	1
8180	17	0	5	0	0	0	1	0	0.333333	0	0	0	3	0.285714	0	1.25	2.25	1.25	5	5	0.428571	0	0.125	0	0.157895	0	0	0	0	0	0	0	0	0	0	0	0	0	0	0	0	0	0	0	0	1	0	0	0
8181	15	0	5	1	0	0	0	0	0	0	0	0	0	0	0	1	1.75	1.75	3.53333	3.41667	0.142857	0.111111	0.125	0	0.105263	0	0	0	0	0	0	0	0	0	0	0	0	0	0	0	0	0	0	0	0	0	0	0	0
8182	16	0	5	1	0	1	0	0	0.333333	0	0	0.428571	1.25	0.714286	0	1	1.25	1.75	3.93333	3.66667	0.857143	0.222222	0.8125	0.222222	0.421053	0	0	0	0	0	0	0	0	0	0	0	0	0	0	0	0	0	0	1	0	0	0	0	0
8183	16	1	5	1	0	0	1	0.388889	0.333333	0.5	0.5	0.285714	0.75	0.857143	0	1.75	3	1.5	3.53333	2.66667	0.571429	0.666667	0.625	0.222222	0.631579	1	1	1	0	0	0	0	1	0	1	1	0	1	0	0	0	0	0	0	0	1	1	0	1
8184	16	1	5	0	0	0	1	0	0	0.5	0	0.142857	0	0.285714	0	2.5	2.75	3.25	4.73333	4.5	0.142857	0.333333	0.3125	0.111111	0.315789	0	0	0	0	0	0	0	0	0	0	0	0	0	0	0	0	0	0	0	0	0	1	0	0
8185	16	0	5	1	0	1	0	0	0	0	0	0	0.5	0.285714	0	1.25	1.75	1.5	4.26667	4.5	0.285714	0.444444	0.4375	0.222222	0.473684	0	0	0	0	0	0	0	0	0	0	0	0	0	0	0	0	0	0	0	0	0	0	0	0
8186	17	0	5	1	0	0	0	0.166667	0	0	0.5	1.28571	1.25	1	0.5	2.5	3.34406	2	3.06667	3.08333	1.57143	0.666667	1.8125	0.444444	0.947368	0	0	0	1	1	0	0	1	0	0	0	0	0	0	0	0	0	0	0	0	0	0	0	1
8187	17	0	5	1	0	0	1	0.111111	0	0	1	1	1.75	1.28571	1	1	2.5	1	3.2	2.93687	1.42857	1.55556	1.5	0.444444	0.578947	0	0	1	0	0	0	1	0	0	0	0	0	0	0	0	0	0	0	0	0	0	0	0	1
8188	17	1	5	0	0	0	1	0.388889	0.333333	0.5	0.5	0	0.25	0.428571	0	1.75	2.5	2.5	3.46667	2.91667	1	0.777778	0.75	0.333333	0.789474	1	1	1	1	0	0	0	1	1	0	1	0	0	0	0	0	0	0	0	0	1	1	0	1
8189	16	0	5	1	0	0	1	0.0555556	0.666667	0	0.5	0.571429	1.25	0.285714	0	2.75	3.5	1.75	2.53333	2.41667	0.428571	0.777778	0.875	0.222222	0.631579	1	0	0	0	0	0	0	0	0	0	0	0	0	0	0	0	0	0	1	0	1	0	0	0
8190	15	0	5	1	0	0	0	1	1	1	1	0.857143	2	1.57143	0	2	2.75	2.75	1.8	2.25	0.857143	1.22222	0.75	0.777778	1.05263	1	1	1	1	1	1	1	1	1	1	1	1	1	1	1	1	1	1	1	1	1	1	1	1
8192	17	0	5	0	0	0	1	0	0	0	0	0	0.25	0.285714	0	1	1.25	1	4.4	3.41667	0.857143	0.222222	0.5625	0	0.368421	0	0	0	0	0	0	0	0	0	0	0	0	0	0	0	0	0	0	0	0	0	0	0	0
8193	17	0	5	0	0	0	1	0.388889	0.333333	0.5	1	1	2	1.57143	0.5	2	1.5	1.25	4.13333	4.33333	0.571429	0.444444	0.125	0.222222	0.473684	0	1	1	1	1	1	1	1	0	0	0	0	0	0	0	0	0	0	0	0	1	1	0	1
8194	15	0	5	0	0	0	0	0	0	0	0	0	0.75	0	0	1.5	2	1.5	4.13333	4.08333	0	0	0.25	0	0.210526	0	0	0	0	0	0	0	0	0	0	0	0	0	0	0	0	0	0	0	0	0	0	0	0
8195	17	0	5	0	0	0	1	0.777778	1	0.5	1	2.42857	0.75	2.14286	2.5	1.75	2	1.5	2.46667	3.66667	0.571429	1.33333	0.875	0.111111	0.631579	1	1	1	1	1	1	1	1	1	1	1	0	1	1	0	1	0	0	1	1	1	1	0	1
8196	15	1	5	0	0	0	1	0.0555556	0	0	0	0	0.75	0	0	1.25	2	2.5	4.73333	4.5	0.285714	0.111111	0.3125	0.111111	0.263158	0	0	0	0	0	0	0	1	0	0	0	0	0	0	0	0	0	0	0	0	0	0	0	0
8197	16	0	5	0	0	0	1	0.388889	0	0.5	0.5	0.428571	0.5	0.428571	0.5	2	2	1.75	4.06667	4.5	0.142857	0.222222	0.1875	0	0.315789	1	1	1	1	1	0	1	1	0	0	0	0	0	0	0	0	0	0	0	0	0	1	0	1
8198	15	1	5	0	0	1	0	0.388889	0.261942	0.5	0.5	0.428571	0.5	0.428571	0.5	2	2	1.75	4.46667	3.91667	0.428571	0	0.5625	0	0.263158	1	1	1	1	1	0	1	1	0	0	0	0	0	0	0	0	0	0	0	0	0.785827	1	0	1
8199	17	1	5	0	0	0	1	0	0.333333	0	0.5	0	0.75	0.714286	0	1.25	2.75	1.25	3.4	3.75	0.857143	0.666667	0.6875	0.333333	0.789474	0	0	0	0	0	0	0	0	0	0	0	0	0	0	0	0	0	0	0	0	1	0	0	0
8200	17	1	5	0	0	0	1	0.0555556	0.333333	0	0	0.285714	0.75	0.857143	0.5	2.5	3.5	2.5	3.13333	2.75	0.714286	0.444444	0.625	0	0.368421	0	0	1	0	0	0	0	0	0	0	0	0	0	0	0	0	0	0	0	0	1	0	0	0
8201	17	1	5	0	0	0	1	0	0.0762451	0	0	0	1.5	0	0	1	2.25	1.25	3.4	3	0.714286	0.222222	0.875	0	0.368421	0	0	0	0	0	0	0	0	0	0	0	0	0	0	0	0	0	0	0	0	0.228735	0	0	0
8202	17	1	5	0	0	0	0	0.5	0.333333	0.5	1	2.14286	2	2	3	3.25	5	4	3.26667	2.91667	0.857143	0	1	0.666667	1.21053	0	0	1	1	1	0	0	1	1	1	1	1	0	0	1	0	0	0	0	0	1	1	0	1
8203	16	1	5	0	0	0	1	0	0	0	0.5	0	1	0.285714	0	1.25	2	1.75	3	3.33333	0.285714	0	0.375	0	0.157895	0	0	0	0	0	0	0	0	0	0	0	0	0	0	0	0	0	0	0	0	0	0	0	1
8204	16	0	5	0	0	1	0	0	0	0	0	0	0.75	0.142857	0	1	1.5	1	2.6	4.41667	1	0.555556	1.5	0.333333	1.21053	0	0	0	0	0	0	0	0	0	0	0	0	0	0	0	0	0	0	0	0	0	0	0	0
8205	16	1	5	0	0	0	1	0	0	0	0	0.142857	1.25	0.142857	0	1.25	3	1.5	4.2	3.41667	0.714286	0.666667	0.6875	0	0.947368	0	0	0	0	0	0	0	0	0	0	0	0	0	0	0	0	0	0	0	0	0	0	0	0
8206	16	0	5	0	0	0	1	0.0555556	0	0	0.5	0	1.5	0.571429	0	1.25	2.25	2	3.2	3.75	0.571429	0.888889	1.25	0.444444	0.947368	0	0	0	0	0	0	0	0	0	1	0	0	0	0	0	0	0	0	0	0	0	0	0	0
8207	16	0	5	0	0	1	0	0	0	0	0	1.57143	0.5	1.14286	0.5	1.77066	2	2.75	3.66667	5	0	0	0.125	0	0.263158	0	0	0	0	0	0	0	0	0	0	0	0	0	0	0	0	0	0	0	0	0	0	0	0
8208	16	1	5	0	0	0	0	0	0.333333	0	0	0.571429	1.25	1	0	2	3	1.75	2.46667	2.83333	0.714286	0.444444	0.5	0.222222	0.368421	0	0	0	0	0	0	0	0	0	0	0	0	0	0	0	0	0	0	0	0	1	0	0	0
8209	17	1	5	0	0	0	0	0	0	0	0	0.428571	1.75	0.857143	0	1.75	2.75	1.5	3.66667	3.58333	0.428571	0.111111	0.375	0	0.421053	0	0	0	0	0	0	0	0	0	0	0	0	0	0	0	0	0	0	0	0	0	0	0	0
8210	16	0	5	1	0	1	0	0	0.0762451	0	0	0.142857	0	0.285714	0	1	2	1.5	4.2	4	0.571429	0.888889	0.0625	0	0.368421	0	0	0	0	0	0	0	0	0	0	0	0	0	0	0	0	0	0	0	0	0.228735	0	0	0
8211	15	1	5	0	0	0	0	0.777778	0.333333	1	0.5	0.428571	0.25	1	0.5	2	4	2.25	3.6	4	0.571429	0	0.25	0.222222	0.789474	1	1	1	1	1	1	1	1	1	1	0	1	0	0	1	1	1	0	1	0	0	1	1	1
8212	16	0	5	1	0	0	1	0	0.333333	0	0.5	1	1.75	0.857143	2	2	3.75	2.75	3.4	1.75	0.285714	0.666667	1.1875	0.111111	0.736842	0	0	0	0	0	0	0	0	0	0	0	0	0	0	0	0	0	0	0	0	1	0	0	1
8213	17	0	5	0	0	0	1	0.0555556	0	0	0	0	0	0.142857	0	1	1	1	4.6	4.08333	0.142857	0.666667	0.5625	0.222222	0.421053	0	0	0	0	0	0	0	0	0	0	1	0	0	0	0	0	0	0	0	0	0	0	0	0
8214	17	0	5	0	0	0	1	0	0.333333	1	0.5	0	0	0.142857	0	1	1	1	3.26667	4.58333	0.285714	0.333333	0.625	0	0.526316	0	0	0	0	0	0	0	0	0	0	0	0	0	0	0	0	0	0	0	0	1	1	1	1
8215	17	1	5	0	0	0	1	0.5	0	0	0.5	0.144912	0.25	0	0	1	1	1	3.53333	3.58333	0	0	0	0	0	1	1	1	1	1	0	1	1	0	1	1	0	0	0	0	0	0	0	0	0	0	0	0	1
8216	17	1	5	0	0	0	1	0.333333	0.333333	0	1	1.28571	1.75	1.42857	1	2	1.5	2.25	3.06667	2.58333	0.571429	0	0.375	0	0.263158	1	0	1	1	1	1	1	0	0	0	0	0	0	0	0	0	0	0	0	0	1	0	0	1
9001	16	1	6	1	0	0	0	0	0	0	0	0	1.25	0	0	2.25	2.75	1.25	3.73333	3.25	0.142857	0	0	0	0.105263	0	0	0	0	0	0	0	0	0	0	0	0	0	0	0	0	0	0	0	0	0	0	0	0
9002	17	1	6	1	0	0	0	0	0	0	0	0	2.25	0.285714	0	1.25	2.75	1.25	3.6	3.91667	0	0	0	0	0	0	0	0	0	0	0	0	0	0	0	0	0	0	0	0	0	0	0	0	0	0	0	0	0
9003	17	1	6	1	0	1	0	0	0	0.5	0	0.285714	2	0.428571	1	1.25	1.75	1	3.86667	3.66667	0.571429	0.333333	0.3125	0	0.0526316	0	0	0	0	0	0	0	0	0	0	0	0	0	0	0	0	0	0	0	0	0	1	0	0
9004	16	1	6	0	0	0	1	0.5	0.333333	1	0	0.142857	0.5	0.714286	0	1	1.25	1.5	3.75159	4.08333	0.571429	0.555556	0.4375	0	0.157895	1	1	1	0	1	1	1	1	0	1	1	0	0	0	0	0	0	0	0	0	1	1	1	0
9005	16	0	6	0	0	0	0	0.277778	1	0	1	0.509286	1.5	1.15417	1.42706	2	2	1.67111	4.2	4	0.714286	0.333333	0.375	0	0.210526	1	1	1	0	0	0	1	0	1	0	0	0	0	0	0	0	0	0	1	1	1	0	0	1
9006	16	0	6	1	0	0	0	0	0.333333	0	1	0.428571	2	0.571429	0	1.5	2.75	2.25	3.6	1.58333	1.28571	1.87657	1	0.333333	0.684211	0	0	0	0	0	0	0	0	0	0	0	0	0	0	0	0	0	0	0	0	1	0	0	1
9007	18	1	6	0	0	0	1	0.722222	0.333333	1	0.5	0.857143	1	1.71429	0.5	1.5	2.25	2.5	3.53333	3.16667	1	1.13411	0.625	0.444444	0.578947	1	1	1	1	1	1	1	1	1	1	1	0	1	1	0	0	0	0	0	0	1	1	1	1
9008	17	1	6	0	0	0	0	0.0555556	0	0	0	0.285714	1.5	0.285714	0	2	1.5	1.25	3.4	2.33333	0.571429	0.444444	0.6875	0	0.210526	1	0	0	0	0	0	0	0	0	0	0	0	0	0	0	0	0	0	0	0	0	0	0	0
9010	16	0	6	0	0	0	0	0	0.333333	0	1	0	0.75	0	0	2	2	1.5	4.06667	4	0.142857	0.333333	0.0625	0	0.105263	0	0	0	0	0	0	0	0	0	0	0	0	0	0	0	0	0	0	0	0	1	0	0	1
9011	16	1	6	0	0	0	1	0	0.333333	0.5	0	0	3	0.142857	0	2	2.75	1.25	4.2	4.16667	0.285714	0.333333	0	0	0.0526316	0	0	0	0	0	0	0	0	0	0	0	0	0	0	0	0	0	0	0	0	1	1	0	0
9012	16	1	6	1	0	0	0	0	0	0	0	0	0.75	0	0	1.5	2.5	1.75	3.86667	3.25	0.285714	0.888889	0.5	0.222222	0.421053	0	0	0	0	0	0	0	0	0	0	0	0	0	0	0	0	0	0	0	0	0	0	0	0
9013	16	0	6	0	0	0	0	0.0555556	0	0	0	0	0.75	0.31588	0	1.37272	3.5	2.25	3.93333	4.08333	0	0	0	0	0.157895	1	0	0	0	0	0	0	0	0	0	0	0	0	0	0	0	0	0	0	0	0	0	0	0
9014	16	0	6	1	0	0	0	0	0	0	0	0.142857	0	0	0	1	1.25	1	4.66667	4.66667	0.142857	0.107804	0	0	0	0	0	0	0	0	0	0	0	0	0	0	0	0	0	0	0	0	0	0	0	0	0	0	0
9015	16	0	6	0	0	0	0	0.277778	0	0	0	0	0.5	0.142857	0	1.25	1.5	1	2.93333	4.16667	0.571429	0	0.5	0	0.315789	1	1	1	1	0	0	1	0	0	0	0	0	0	0	0	0	0	0	0	0	0	0	0	0
9016	16	0	6	0	0	0	0	0	0	0	0	0	0.25	0.428571	0	1	1	1	3.86667	4	0	0.111111	0.3125	0	0.368421	0	0	0	0	0	0	0	0	0	0	0	0	0	0	0	0	0	0	0	0	0	0	0	0
9017	17	1	6	1	0	0	1	0	0.333333	0	0	0	0	0.285714	0	1.5	3.25	1.25	4.13333	3.83333	0	0	0.0625	0	0.105263	0	0	0	0	0	0	0	0	0	0	0	0	0	0	0	0	0	0	0	0	1	0	0	0
9018	16	0	6	0	0	1	0	0.0555556	0	0	0	0	0.25	0	0	1	1.5	1	4.33333	4.25	0.285714	0	0.0625	0.111111	0.263158	1	0	0	0	0	0	0	0	0	0	0	0	0	0	0	0	0	0	0	0	0	0	0	0
9019	16	0	6	1	0	0	1	0.166667	0.333333	0.5	0.5	1	2.25	1	1.5	2.25	2	2	2.6	3.16667	1.28571	0.666667	1.3125	0.777778	1	0	0	1	1	0	0	1	0	0	0	0	0	0	0	0	0	0	0	0	0	1	1	0	0
9020	17	0	6	0	0	0	0	0	0	0	0	0.428571	2.5	0.954172	0	2.5	2.04894	1	4.2	3.41667	0	0.553009	0.6875	0.333333	0.473684	0	0	0	0	0	0	0	0	0	0	0	0	0	0	0	0	0	0	0	0	0	0	0	0
9021	17	0	6	0	0	0	1	0	0.333333	0	0	0.285714	0.75	0.0476628	0	1	1	1	3	4.58333	0.428571	0.111111	0.25	0	0.315789	0	0	0	0	0	0	0	0	0	0	0	0	0	0	0	0	0	0	0	0	1	0	0	0
9022	16	0	6	0	0	0	0	0	0	0	0.5	0	1.25	0.0125418	0	2.25	2	1.37172	3.13333	3.41667	0.142857	0.111111	0.25	0	0.105263	0	0	0	0	0	0	0	0	0	0	0	0	0	0	0	0	0	0	0	0	0	0	0	0
9023	16	0	6	1	0	0	0	0.0555556	0	0	0	0	0.25	0	0	1.25	2	1	4.8	5	0	0.222222	0	0	0	0	0	0	0	0	0	0	0	0	0	0	0	0	0	1	0	0	0	0	0	0	0	0	0
9024	16	1	6	1	0	0	0	0	0	0	0	0.428571	0.25	0.428571	1	2.75	3	2	3.8	3.75	0.428571	0.111111	0.375	0.119204	0.368421	0	0	0	0	0	0	0	0	0	0	0	0	0	0	0	0	0	0	0	0	0	0	0	0
9025	16	0	6	1	0	0	0	0	0	0	0	0.142857	0	0.142857	0	2	2.75	2	4.53333	4.58333	0.571429	0.111111	0.3125	0.111111	0.263158	0	0	0	0	0	0	0	0	0	0	0	0	0	0	0	0	0	0	0	0	0	0	0	0
9026	18	0	6	0	0	0	1	0.166667	0.333333	0.5	0.5	0	2.75	0	0.5	2	2.5	1.5	4.46667	3.91667	0.714286	0.333333	0.5	0	0.263158	0	0	1	1	0	0	1	0	0	0	0	0	0	0	0	0	0	0	0	0	1	1	0	1
9027	17	0	6	1	0	0	0	0.111111	0.333333	0	0	0.714286	0.75	1.28571	0	1.25	2.25	1	4.06667	3.75	0.428571	0.189184	0.375	0	0.105263	1	1	0	0	0	0	0	0	0	0	0	0	0	0	0	0	0	0	0	0	1	0	0	0
9028	16	0	6	0	0	0	0	0	0	0	0	0.857143	0	1	0	3	3.75	2	4.4	3.58333	0.285714	0.666667	0.3125	0	0.631579	0	0	0	0	0	0	0	0	0	0	0	0	0	0	0	0	0	0	0	0	0	0	0	0
9029	16	1	6	1	0	1	0	0	0	0	0	0	0.25	0	0	1.25	1.5	1.75	3.6	3.25	0	0	0.3125	0	0.105263	0	0	0	0	0	0	0	0	0	0	0	0	0	0	0	0	0	0	0	0	0	0	0	0
9030	16	1	6	0	0	1	0	0.0555556	0.333333	0	0.5	0.428571	1	0.714286	0	1.25	2.5	1.25	4.4	4.41667	0.142857	0	0.0625	0	0.263158	0	0	1	0	0	0	0	0	0	0	0	0	0	0	0	0	0	0	0	0	1	0	0	0
9031	17	1	6	0	0	0	0	0	0.333333	0	0.5	0	0.5	0.714286	0	1	2.75	1	3.46667	4.08333	0.571429	0.111111	0.125	0	0.105263	0	0	0	0	0	0	0	0	0	0	0	0	0	0	0	0	0	0	1	0	0	0	0	0
9032	17	1	6	1	0	0	0	0	0	0	0	0.428571	0	0.285714	0	2	1.5	1	3.53333	2.75	0.142857	0.222222	0	0.111111	0.105263	0	0	0	0	0	0	0	0	0	0	0	0	0	0	0	0	0	0	0	0	0	0	0	0
9033	16	1	6	1	0	0	0	0.388889	0.333333	0	1	0.142857	0.75	0.714286	0	1.03418	2	1	3.13333	3.25	0.714286	1	1	0.222222	0.578947	1	1	1	1	1	1	1	0	0	0	0	0	0	0	0	0	0	0	1	0	0	0	0	1
9034	16	1	6	0	0	0	0	0.0555556	0	0	0.5	0.285714	0.75	0.428571	0	1.75	3.75	1.75	3.66667	3.75	0.714286	0.111111	0.625	0.111111	0.631579	0	0	0	0	0	0	0	1	0	0	0	0	0	0	0	0	0	0	0	0	0	0	0	1
9035	16	1	6	1	0	0	0	0.444444	0	0.5	0	0.571429	0.5	1.14286	0	2.25	3	2.5	3.73333	3.75	0.428571	0.444444	0.8125	0.333333	0.473684	1	1	1	1	1	1	1	1	0	0	0	0	0	0	0	0	0	0	0	0	0	1	0	0
9036	16	0	6	1	0	0	0	0.0555556	0	0	0	0	3	0	0	1.25	1.75	1	3.4	3.41667	1	0.111111	1.1875	0.111111	0.526316	0	0	0	1	0	0	0	0	0	0	0	0	0	0	0	0	0	0	0	0	0	0	0	0
9038	16	1	6	1	0	1	0	0.166667	1	0.5	1	0.142857	0.25	0.428571	0	2	2	1.25	2.8	2.91667	0.857143	0.666667	0.625	0.111111	0.315789	0	0	1	0	0	0	0	0	0	1	0	1	0	0	0	0	0	0	1	1	1	1	0	1
9039	16	1	6	1	0	1	0	0	0	0	0	0	1	0.285714	0	1	2	1	4.26667	2.58333	1.42857	0.888889	0.875	0.222222	0.157895	0	0	0	0	0	0	0	0	0	0	0	0	0	0	0	0	0	0	0	0	0	0	0	0
9041	16	0	6	1	0	0	0	0	0	0	0	0	0	0	0	1	2.25	1	4.66667	4.75	0.285714	0.111111	0.1875	0	0.315789	0	0	0	0	0	0	0	0	0	0	0	0	0	0	0	0	0	0	0	0	0	0	0	0
9042	16	1	6	1	0	1	0	0.0555556	0	0	0.5	0.285714	0.5	0.571429	0	2.75	3.75	3	2.93333	1.83333	1.14286	1.55556	1.8125	0.666667	0.947368	0	0	1	0	0	0	0	0	0	0	0	0	0	0	0	0	0	0	0	0	0	0	0	0
9043	16	1	6	0	0	1	0	0.277778	0.666667	0.5	0	0	0	0.142857	0	2	2.25	1.25	3.93333	4.33333	0.142857	0.111111	0	0	0.105263	1	1	1	1	0	0	1	0	0	0	0	0	0	0	0	0	0	0	1	0	1	1	0	0
9044	15	0	6	1	0	1	0	0.0555556	0	0.5	0.5	0.142857	0	0.142857	0	1	2.25	1	3.93333	3.91667	0.857143	0.333333	0.75	0.222222	0.578947	1	0	0	0	0	0	0	0	0	0	0	0	0	0	0	0	0	0	0	0	0	1	0	0
9045	16	1	6	0	0	0	0	0.111111	0	0.5	0	0.428571	1.5	0.857143	0.5	1	1	1	3.66667	3.75	0.142857	0.222222	0.375	0	0.157895	0	0	1	0	1	0	0	0	0	0	0	0	0	0	0	0	0	0	0	0	0	1	0	0
9046	17	0	6	1	0	0	0	0.0555556	0.333333	0.5	0.5	1	1	0.428571	0.5	1.5	3.25	2.25	3.53333	3.08333	0.571429	0	0.3125	0	0.157895	1	0	0	0	0	0	0	0	0	0	0	0	0	0	0	0	0	0	0	0	1	1	0	1
9047	16	0	6	0	0	0	0	0.888889	1	1	1	0.428571	1	0.857143	0	1	1.5	1	3.33333	3.91667	0.285714	0.666667	0.375	0	0.473684	1	1	1	1	1	0	1	1	1	1	1	1	1	0	1	1	1	1	1	1	1	1	1	1
9048	16	0	6	1	0	1	0	0	0	0	0	0.142857	0.25	0.571429	0	1.25	3.5	1.25	4.53333	4.75	0.285714	0.888889	0.1875	0	0.105263	0	0	0	0	0	0	0	0	0	0	0	0	0	0	0	0	0	0	0	0	0	0	0	0
9049	16	1	6	0	0	0	0	0.0555556	0	0	0	0.571429	2	1.14286	0	1	1.5	2	3.06667	2.66667	0.857143	0.444444	0.75	0.333333	0.631579	1	0	0	0	0	0	0	0	0	0	0	0	0	0	0	0	0	0	0	0	0	0	0	0
9051	17	1	6	1	0	1	0	0.111111	0.333333	0.5	0	0.285714	0.75	0.428571	0	2.25	2	1.5	3.06667	2.58333	1.14286	0.111111	0.75	0.111111	0.368421	0	1	0	0	0	0	0	0	0	0	1	0	0	0	0	0	0	0	0	0	1	1	0	0
9052	17	1	6	0	0	1	0	0	0	0	0	0.142857	0	0.285714	0	1	2.5	1	3.06667	2.41667	0.714286	0.333333	0.9375	0	0.210526	0	0	0	0	0	0	0	0	0	0	0	0	0	0	0	0	0	0	0	0	0	0	0	0
9053	16	1	6	1	0	0	0	0	0	0	0.5	0.303969	0.75	0.142857	0.13164	2	2.75	2.25	3.73333	3.83333	0.428571	0.555556	0.3125	0.111111	0.315789	0	0	0	0	0	0	0	0	0	0	0	0	0	0	0	0	0	0	0	0	0	0	0	0
9055	16	1	6	0	0	0	0	0.277778	0.333333	0.5	0	0	3	0.428571	0	1.5	2	1.75	3.93333	3.5	0.285714	0	0.1875	0.333333	0.684211	1	1	1	1	1	0	0	0	0	0	0	0	0	0	0	0	0	0	1	0	0	1	0	0
9056	17	0	6	1	0	0	0	0	0.333333	0	0	0	1.5	0.285714	0	2.25	2.5	1	3.33333	3.25	0.285714	0.888889	0.6875	0	0.473684	0	0	0	0	0	0	0	0	0	0	0	0	0	0	0	0	0	0	0	0	1	0	0	0
9057	17	1	6	0	0	1	0	0.0555556	0	0	0	0	0.75	0	0	1.75	3	1.75	3.53333	2.83333	0.142857	0.222222	0.0625	0	0.157895	0	0	0	0	0	0	0	1	0	0	0	0	0	0	0	0	0	0	0	0	0	0	0	0
9058	17	1	6	0	0	0	0	0	0	0.5	0	0.571429	0.75	0.142857	0	1.25	1.25	1	3.33333	3.58333	0.714286	0.222222	0.4375	0.222222	0.368421	0	0	0	0	0	0	0	0	0	0	0	0	0	0	0	0	0	0	0	0	0	1	0	0
9059	17	1	6	1	0	0	1	0	0	0	0	0	0	0	0	2	3	2.12875	3.5155	3.25	0.142857	0	0.3125	0.111111	0.315789	0	0	0	0	0	0	0	0	0	0	0	0	0	0	0	0	0	0	0	0	0	0	0	0
9060	16	1	6	1	0	0	0	0	0	0	0	0.142857	1	0	0	1.75	1.5	1	4.53333	4.66667	0.142857	0.0497791	0.125	0	0.157895	0	0	0	0	0	0	0	0	0	0	0	0	0	0	0	0	0	0	0	0	0	0	0	0
9061	15	1	6	0	0	0	0	0.0555556	0.105426	0	0	0.00714302	0	0.571429	0	1.75	3	2.25	3.73333	3.91667	0	0.222222	0.125	0	0.105263	0	0	1	0	0	0	0	0	0	0	0	0	0	0	0	0	0	0	0	0	0.316279	0	0	0
note: The columns refer to the following data points: columns a1–a25 represent the 25 family material hardship items, columns b1–b20 represent the 20 primary caregiver's depression items, columns d1–d12 represent the 12 primary caregiver's negative parenting items, columns f1–f27 represent the 27 adolescent resilience items, and columns h3–h112 represent the 60 adolescent internalizing and extern…
[truncated: 122 more columns]
